# Supplementary material for: Apparent reduction in heart rate during oviposition revealed by non-invasive heart rate monitoring of gravid loggerhead turtles
Source: Front Physiol. 2025 Jul 2;16:1540252. doi: 10.3389/fphys.2025.1540252 (PMC12263587; doi:10.3389/fphys.2025.1540252)
Supplement: Supplementary file 1 [file Table1.xls]

## Sheet: Read Me
	This file contains the dataset of heart rates, RR interval and ODBA of loggerhead turtles recorded during nesting activities
	1) Heart rate
	Turtle ID:	ID of four turtles (CcW06, CcW19, M3, M4)
	Nest number:	1 or 2
	Heart rate:	The heart rate (bpm)is calculated every minute as the median of instantaneous heart rates values.
	ODBA:	The ODBA (G) is calculated as the mean value for each minute.
	Behavioral mode:	Modes of behavior (crawling-bodypitting, digging, egg.laying, covering, camouflaging)
	2) RR intervals
	Turtle ID:	ID of five turtles (CcW06, CcW19, M3, M4, M7)
	Time since the onset of egg-laying:	1-minute time windows, with time zero corresponding to the onset of egg-laying periods.
	RR interval:	The RR interval is calculated as the mean value for each minute before, during, and after the egg-laying periods.

## Sheet: SupplementaryDataSet
TurtleID	Nest number	Time	Heart rate	ODBA	Behavioral mode
CcW06	1	2021-05-16 21:38:00	32.0856	NA	crawling-body.pitting
CcW06	1	2021-05-16 21:39:00	31.746	NA	crawling-body.pitting
CcW06	1	2021-05-16 21:40:00	31.4136	NA	crawling-body.pitting
CcW06	1	2021-05-16 21:41:00	31.4136	NA	crawling-body.pitting
CcW06	1	2021-05-16 21:42:00	31.0881	NA	crawling-body.pitting
CcW06	1	2021-05-16 21:43:00	31.25	NA	crawling-body.pitting
CcW06	1	2021-05-16 21:44:00	31.0881	NA	crawling-body.pitting
CcW06	1	2021-05-16 21:45:00	31.4136	NA	crawling-body.pitting
CcW06	1	2021-05-16 21:46:00	31.746	NA	crawling-body.pitting
CcW06	1	2021-05-16 21:47:00	31.746	NA	crawling-body.pitting
CcW06	1	2021-05-16 21:48:00	31.4136	NA	crawling-body.pitting
CcW06	1	2021-05-16 21:49:00	31.4136	NA	crawling-body.pitting
CcW06	1	2021-05-16 21:50:00	31.5789	NA	crawling-body.pitting
CcW06	1	2021-05-16 21:51:00	31.4136	NA	crawling-body.pitting
CcW06	1	2021-05-16 21:52:00	31.25	NA	crawling-body.pitting
CcW06	1	2021-05-16 21:53:00	30.6122	NA	crawling-body.pitting
CcW06	1	2021-05-16 21:54:00	31.0881	NA	digging
CcW06	1	2021-05-16 21:55:00	31.4136	NA	digging
CcW06	1	2021-05-16 21:56:00	31.746	NA	crawling-body.pitting
CcW06	1	2021-05-16 21:57:00	31.5789	NA	crawling-body.pitting
CcW06	1	2021-05-16 21:58:00	31.8305	NA	crawling-body.pitting
CcW06	1	2021-05-16 21:59:00	31.9149	NA	crawling-body.pitting
CcW06	1	2021-05-16 22:00:00	31.6625	NA	crawling-body.pitting
CcW06	1	2021-05-16 22:01:00	31.5789	NA	crawling-body.pitting
CcW06	1	2021-05-16 22:02:00	31.9149	NA	crawling-body.pitting
CcW06	1	2021-05-16 22:03:00	31.746	NA	crawling-body.pitting
CcW06	1	2021-05-16 22:04:00	31.9149	NA	crawling-body.pitting
CcW06	1	2021-05-16 22:05:00	31.579	NA	crawling-body.pitting
CcW06	1	2021-05-16 22:06:00	32.0856	NA	crawling-body.pitting
CcW06	1	2021-05-16 22:07:00	31.4963	NA	crawling-body.pitting
CcW06	1	2021-05-16 22:11:00	31.746	NA	crawling-body.pitting
CcW06	1	2021-05-16 22:12:00	31.9149	NA	crawling-body.pitting
CcW06	1	2021-05-16 22:13:00	32.6087	NA	crawling-body.pitting
CcW06	1	2021-05-16 22:14:00	32.6087	NA	crawling-body.pitting
CcW06	1	2021-05-16 22:15:00	32.7869	NA	crawling-body.pitting
CcW06	1	2021-05-16 22:16:00	32.6087	NA	crawling-body.pitting
CcW06	1	2021-05-16 22:17:00	32.7869	NA	crawling-body.pitting
CcW06	1	2021-05-16 22:18:00	32.7869	NA	crawling-body.pitting
CcW06	1	2021-05-16 22:19:00	32.7869	NA	crawling-body.pitting
CcW06	1	2021-05-16 22:20:00	32.967	NA	crawling-body.pitting
CcW06	1	2021-05-16 22:21:00	32.7869	NA	crawling-body.pitting
CcW06	1	2021-05-16 22:22:00	32.6087	NA	crawling-body.pitting
CcW06	1	2021-05-16 22:23:00	32.0856	NA	crawling-body.pitting
CcW06	1	2021-05-16 22:24:00	32.4324	NA	crawling-body.pitting
CcW06	1	2021-05-16 22:25:00	31.5789	NA	crawling-body.pitting
CcW06	1	2021-05-16 22:26:00	31.25	NA	crawling-body.pitting
CcW06	1	2021-05-16 22:27:00	31.746	NA	digging
CcW06	1	2021-05-16 22:28:00	32.2581	NA	crawling-body.pitting
CcW06	1	2021-05-16 22:29:00	32.6087	NA	crawling-body.pitting
CcW06	1	2021-05-16 22:30:00	32.6087	NA	crawling-body.pitting
CcW06	1	2021-05-16 22:31:00	32.6087	NA	crawling-body.pitting
CcW06	1	2021-05-16 22:32:00	32.6087	NA	crawling-body.pitting
CcW06	1	2021-05-16 22:33:00	32.2581	NA	crawling-body.pitting
CcW06	1	2021-05-16 22:34:00	32.2581	NA	crawling-body.pitting
CcW06	1	2021-05-16 22:35:00	32.4324	NA	crawling-body.pitting
CcW06	1	2021-05-16 22:36:00	32.0856	NA	crawling-body.pitting
CcW06	1	2021-05-16 22:37:00	32.0856	NA	crawling-body.pitting
CcW06	1	2021-05-16 22:38:00	31.9149	NA	crawling-body.pitting
CcW06	1	2021-05-16 22:39:00	32.4324	NA	crawling-body.pitting
CcW06	1	2021-05-16 22:40:00	31.9149	NA	crawling-body.pitting
CcW06	1	2021-05-16 22:43:00	32.2581	NA	crawling-body.pitting
CcW06	1	2021-05-16 22:44:00	32.967	NA	crawling-body.pitting
CcW06	1	2021-05-16 22:45:00	33.1492	NA	crawling-body.pitting
CcW06	1	2021-05-16 22:46:00	32.967	NA	crawling-body.pitting
CcW06	1	2021-05-16 22:47:00	33.1492	NA	crawling-body.pitting
CcW06	1	2021-05-16 22:48:00	32.7869	NA	crawling-body.pitting
CcW06	1	2021-05-16 22:49:00	32.967	NA	crawling-body.pitting
CcW06	1	2021-05-16 22:50:00	33.3333	NA	crawling-body.pitting
CcW06	1	2021-05-16 22:51:00	33.5196	NA	crawling-body.pitting
CcW06	1	2021-05-16 22:52:00	33.1492	NA	crawling-body.pitting
CcW06	1	2021-05-16 22:53:00	33.3333	NA	crawling-body.pitting
CcW06	1	2021-05-16 22:54:00	33.3333	NA	crawling-body.pitting
CcW06	1	2021-05-16 22:55:00	33.1492	NA	crawling-body.pitting
CcW06	1	2021-05-16 22:56:00	33.1492	NA	crawling-body.pitting
CcW06	1	2021-05-16 22:57:00	31.4136	NA	crawling-body.pitting
CcW06	1	2021-05-16 22:58:00	33.7079	NA	digging
CcW06	1	2021-05-16 22:59:00	34.0909	NA	digging
CcW06	1	2021-05-16 23:00:00	34.1883	NA	digging
CcW06	1	2021-05-16 23:01:00	33.8983	NA	digging
CcW06	1	2021-05-16 23:02:00	33.5196	NA	digging
CcW06	1	2021-05-16 23:03:00	33.1492	NA	digging
CcW06	1	2021-05-16 23:04:00	32.7869	NA	digging
CcW06	1	2021-05-16 23:05:00	32.4324	NA	digging
CcW06	1	2021-05-16 23:06:00	32.5206	NA	digging
CcW06	1	2021-05-16 23:07:00	32.4324	NA	digging
CcW06	1	2021-05-16 23:08:00	32.2581	NA	digging
CcW06	1	2021-05-16 23:09:00	32.0856	NA	digging
CcW06	1	2021-05-16 23:10:00	31.9149	NA	digging
CcW06	1	2021-05-16 23:11:00	32.0856	NA	digging
CcW06	1	2021-05-16 23:12:00	32.0856	NA	digging
CcW06	1	2021-05-16 23:13:00	31.746	NA	digging
CcW06	1	2021-05-16 23:14:00	31.746	NA	digging
CcW06	1	2021-05-16 23:15:00	31.4136	NA	digging
CcW06	1	2021-05-16 23:16:00	31.25	NA	digging
CcW06	1	2021-05-16 23:17:00	31.0881	NA	digging
CcW06	1	2021-05-16 23:18:00	30.7692	NA	digging
CcW06	1	2021-05-16 23:19:00	30.303	NA	digging
CcW06	1	2021-05-16 23:20:00	29.8507	NA	digging
CcW06	1	2021-05-16 23:21:00	28.9855	NA	digging
CcW06	1	2021-05-16 23:22:00	25.641	NA	egg.laying
CcW06	1	2021-05-16 23:23:00	23.7154	NA	egg.laying
CcW06	1	2021-05-16 23:24:00	17.0455	NA	egg.laying
CcW06	1	2021-05-16 23:25:00	15.7068	NA	egg.laying
CcW06	1	2021-05-16 23:26:00	14.9626	NA	egg.laying
CcW06	1	2021-05-16 23:27:00	16.9062	NA	egg.laying
CcW06	1	2021-05-16 23:28:00	13.9286	NA	egg.laying
CcW06	1	2021-05-16 23:29:00	14.0515	NA	egg.laying
CcW06	1	2021-05-16 23:30:00	13.9536	NA	egg.laying
CcW06	1	2021-05-16 23:31:00	15.2146	NA	egg.laying
CcW06	1	2021-05-16 23:32:00	13.9382	NA	egg.laying
CcW06	1	2021-05-16 23:33:00	13.654	NA	egg.laying
CcW06	1	2021-05-16 23:34:00	14.7424	NA	egg.laying
CcW06	1	2021-05-16 23:35:00	13.5301	NA	egg.laying
CcW06	1	2021-05-16 23:36:00	16.5289	NA	egg.laying
CcW06	1	2021-05-16 23:37:00	25.7511	NA	egg.laying
CcW06	1	2021-05-16 23:38:00	30.9278	NA	covering
CcW06	1	2021-05-16 23:39:00	32.967	NA	covering
CcW06	1	2021-05-16 23:40:00	33.3333	NA	covering
CcW06	1	2021-05-16 23:41:00	32.967	NA	covering
CcW06	1	2021-05-16 23:42:00	31.9149	NA	covering
CcW06	1	2021-05-16 23:43:00	31.4136	NA	covering
CcW06	1	2021-05-16 23:44:00	30.303	NA	covering
CcW06	1	2021-05-16 23:45:00	29.5566	NA	covering
CcW06	1	2021-05-16 23:46:00	28.9158	NA	covering
CcW06	1	2021-05-16 23:47:00	28.436	NA	covering
CcW06	1	2021-05-16 23:48:00	28.436	NA	covering
CcW06	1	2021-05-16 23:49:00	28.169	NA	covering
CcW06	1	2021-05-16 23:50:00	27.3973	NA	covering
CcW06	1	2021-05-16 23:51:00	27.3973	NA	covering
CcW06	1	2021-05-16 23:52:00	27.0882	NA	covering
CcW06	1	2021-05-16 23:53:00	27.2727	NA	covering
CcW06	1	2021-05-16 23:54:00	26.6667	NA	covering
CcW06	1	2021-05-16 23:55:00	26.2009	NA	covering
CcW06	1	2021-05-16 23:56:00	25.7511	NA	covering
CcW06	1	2021-05-16 23:57:00	25.2119	NA	covering
CcW06	1	2021-05-16 23:58:00	26.5487	NA	covering
CcW06	1	2021-05-16 23:59:00	26.6077	NA	covering
CcW06	1	2021-05-17	27.3973	NA	covering
CcW06	1	2021-05-17 00:01:00	28.5037	NA	covering
CcW06	1	2021-05-17 00:02:00	28.7081	NA	camouflaging
CcW06	1	2021-05-17 00:03:00	29.8507	NA	camouflaging
CcW06	1	2021-05-17 00:04:00	29.5566	NA	camouflaging
CcW06	1	2021-05-17 00:05:00	29.8507	NA	camouflaging
CcW06	1	2021-05-17 00:06:00	29.8507	NA	camouflaging
CcW06	1	2021-05-17 00:07:00	30.1508	NA	camouflaging
CcW06	1	2021-05-17 00:08:00	29.1262	NA	camouflaging
CcW06	1	2021-05-17 00:09:00	29.1262	NA	camouflaging
CcW06	1	2021-05-17 00:10:00	28.9855	NA	camouflaging
CcW06	1	2021-05-17 00:11:00	28.2355	NA	camouflaging
CcW06	1	2021-05-17 00:12:00	27.2727	NA	camouflaging
CcW06	1	2021-05-17 00:13:00	26.6667	NA	camouflaging
CcW06	1	2021-05-17 00:14:00	25.3165	NA	camouflaging
CcW06	1	2021-05-17 00:15:00	25.2101	NA	camouflaging
CcW06	1	2021-05-17 00:16:00	23.4375	NA	camouflaging
CcW06	1	2021-05-17 00:17:00	24.7934	NA	camouflaging
CcW06	1	2021-05-17 00:18:00	21.3161	NA	camouflaging
CcW06	1	2021-05-17 00:19:00	22.3893	NA	camouflaging
CcW06	1	2021-05-17 00:20:00	23.2562	NA	camouflaging
CcW06	1	2021-05-17 00:21:00	20.5783	NA	camouflaging
CcW06	1	2021-05-17 00:22:00	16.3488	NA	camouflaging
CcW06	1	2021-05-17 00:23:00	15.8735	NA	camouflaging
CcW06	1	2021-05-17 00:24:00	15.877	NA	camouflaging
CcW06	1	2021-05-17 00:25:00	20.2167	NA	camouflaging
CcW06	1	2021-05-17 00:26:00	19.0484	NA	camouflaging
CcW06	1	2021-05-17 00:27:00	21.8978	NA	camouflaging
CcW06	1	2021-05-17 00:28:00	24	NA	camouflaging
CcW06	1	2021-05-17 00:29:00	25.2101	NA	crawling-body.pitting
CcW06	1	2021-05-17 00:30:00	23.9522	NA	crawling-body.pitting
CcW06	1	2021-05-17 00:31:00	24.4898	NA	crawling-body.pitting
CcW06	1	2021-05-17 00:32:00	22.9171	NA	crawling-body.pitting
CcW06	1	2021-05-17 00:33:00	21.6999	NA	crawling-body.pitting
CcW06	1	2021-05-17 00:34:00	24.7934	NA	crawling-body.pitting
CcW06	1	2021-05-17 00:35:00	27.5229	NA	crawling-body.pitting
CcW06	1	2021-05-17 00:36:00	26.9058	NA	crawling-body.pitting
CcW06	1	2021-05-17 00:37:00	26.7862	NA	crawling-body.pitting
CcW06	1	2021-05-17 00:38:00	25.1046	NA	crawling-body.pitting
CcW06	1	2021-05-17 00:39:00	23.1215	NA	crawling-body.pitting
CcW06	1	2021-05-17 00:40:00	24	NA	crawling-body.pitting
CcW06	1	2021-05-17 00:41:00	23.9044	NA	crawling-body.pitting
CcW06	1	2021-05-17 00:42:00	23.7154	NA	crawling-body.pitting
CcW06	1	2021-05-17 00:43:00	23.0783	NA	crawling-body.pitting
CcW06	1	2021-05-17 00:44:00	22.0588	NA	crawling-body.pitting
CcW06	1	2021-05-17 00:45:00	18.1427	NA	crawling-body.pitting
CcW06	1	2021-05-17 00:46:00	22.8137	NA	crawling-body.pitting
CcW06	1	2021-05-17 00:47:00	20	NA	crawling-body.pitting
CcW06	1	2021-05-17 00:48:00	22.3909	NA	crawling-body.pitting
CcW06	1	2021-05-17 00:49:00	22.3048	NA	crawling-body.pitting
CcW06	1	2021-05-17 00:50:00	22.4722	NA	crawling-body.pitting
CcW06	1	2021-05-17 00:51:00	24.3902	NA	crawling-body.pitting
CcW06	1	2021-05-17 00:52:00	24.6914	NA	crawling-body.pitting
CcW06	1	2021-05-17 00:53:00	25.5319	NA	crawling-body.pitting
CcW06	1	2021-05-17 00:54:00	24.1935	NA	crawling-body.pitting
CcW06	1	2021-05-17 00:55:00	26.0315	NA	crawling-body.pitting
CcW06	1	2021-05-17 00:56:00	25.5319	NA	crawling-body.pitting
CcW06	1	2021-05-17 00:57:00	22.9008	NA	crawling-body.pitting
CcW06	1	2021-05-17 00:58:00	23.4375	NA	crawling-body.pitting
CcW06	1	2021-05-17 00:59:00	23.4375	NA	crawling-body.pitting
CcW06	1	2021-05-17 01:00:00	23.7154	NA	crawling-body.pitting
CcW06	1	2021-05-17 01:01:00	24.0964	NA	crawling-body.pitting
CcW06	1	2021-05-17 01:02:00	23.5294	NA	crawling-body.pitting
CcW06	1	2021-05-17 01:03:00	24.1935	NA	crawling-body.pitting
CcW06	1	2021-05-17 01:04:00	16.738	NA	crawling-body.pitting
CcW06	1	2021-05-17 01:05:00	18.9274	NA	crawling-body.pitting
CcW06	1	2021-05-17 01:06:00	22.3048	NA	crawling-body.pitting
CcW06	1	2021-05-17 01:07:00	22.6844	NA	crawling-body.pitting
CcW06	1	2021-05-17 01:08:00	15.5854	NA	crawling-body.pitting
CcW06	1	2021-05-17 01:09:00	21.5054	NA	crawling-body.pitting
CcW06	1	2021-05-17 01:10:00	20.7973	NA	crawling-body.pitting
CcW06	1	2021-05-17 01:11:00	18.357	NA	crawling-body.pitting
CcW06	1	2021-05-17 01:12:00	19.7759	NA	crawling-body.pitting
CcW06	1	2021-05-17 01:13:00	14.9107	NA	crawling-body.pitting
CcW06	2	2021-06-09 22:57:00	32.7869	NA	crawling-body.pitting
CcW06	2	2021-06-09 22:58:00	32.5206	NA	crawling-body.pitting
CcW06	2	2021-06-09 22:59:00	34.1615	NA	crawling-body.pitting
CcW06	2	2021-06-09 23:00:00	32.2581	NA	crawling-body.pitting
CcW06	2	2021-06-09 23:01:00	32.1718	NA	crawling-body.pitting
CcW06	2	2021-06-09 23:02:00	31.746	NA	crawling-body.pitting
CcW06	2	2021-06-09 23:03:00	31.9149	NA	crawling-body.pitting
CcW06	2	2021-06-09 23:04:00	31.9149	NA	crawling-body.pitting
CcW06	2	2021-06-09 23:05:00	31.746	NA	crawling-body.pitting
CcW06	2	2021-06-09 23:06:00	31.5789	NA	crawling-body.pitting
CcW06	2	2021-06-09 23:07:00	31.5789	NA	crawling-body.pitting
CcW06	2	2021-06-09 23:08:00	31.9149	NA	crawling-body.pitting
CcW06	2	2021-06-09 23:09:00	32.2581	NA	crawling-body.pitting
CcW06	2	2021-06-09 23:10:00	32.4324	NA	crawling-body.pitting
CcW06	2	2021-06-09 23:11:00	32.2581	NA	crawling-body.pitting
CcW06	2	2021-06-09 23:12:00	32.2581	NA	crawling-body.pitting
CcW06	2	2021-06-09 23:13:00	31.746	NA	crawling-body.pitting
CcW06	2	2021-06-09 23:14:00	30.6322	NA	crawling-body.pitting
CcW06	2	2021-06-09 23:15:00	24.0015	NA	crawling-body.pitting
CcW06	2	2021-06-09 23:16:00	23.811	NA	crawling-body.pitting
CcW06	2	2021-06-09 23:17:00	30.4569	NA	crawling-body.pitting
CcW06	2	2021-06-09 23:18:00	32.6087	NA	crawling-body.pitting
CcW06	2	2021-06-09 23:19:00	32.6978	NA	crawling-body.pitting
CcW06	2	2021-06-09 23:20:00	32.967	NA	crawling-body.pitting
CcW06	2	2021-06-09 23:21:00	32.967	NA	crawling-body.pitting
CcW06	2	2021-06-09 23:22:00	32.7869	NA	crawling-body.pitting
CcW06	2	2021-06-09 23:23:00	32.7869	NA	crawling-body.pitting
CcW06	2	2021-06-09 23:24:00	32.2581	NA	crawling-body.pitting
CcW06	2	2021-06-09 23:25:00	32.2581	NA	crawling-body.pitting
CcW06	2	2021-06-09 23:26:00	32.967	NA	crawling-body.pitting
CcW06	2	2021-06-09 23:27:00	32.967	NA	crawling-body.pitting
CcW06	2	2021-06-09 23:28:00	32.7869	NA	crawling-body.pitting
CcW06	2	2021-06-09 23:29:00	32.967	NA	crawling-body.pitting
CcW06	2	2021-06-09 23:30:00	32.967	NA	crawling-body.pitting
CcW06	2	2021-06-09 23:31:00	33.1492	NA	crawling-body.pitting
CcW06	2	2021-06-09 23:32:00	33.3333	NA	crawling-body.pitting
CcW06	2	2021-06-09 23:33:00	32.7869	NA	crawling-body.pitting
CcW06	2	2021-06-09 23:34:00	32.4324	NA	crawling-body.pitting
CcW06	2	2021-06-09 23:35:00	32.6087	NA	crawling-body.pitting
CcW06	2	2021-06-09 23:36:00	17.4124	NA	crawling-body.pitting
CcW06	2	2021-06-09 23:37:00	32.3452	NA	crawling-body.pitting
CcW06	2	2021-06-09 23:38:00	32.967	NA	crawling-body.pitting
CcW06	2	2021-06-09 23:39:00	33.1492	NA	crawling-body.pitting
CcW06	2	2021-06-09 23:40:00	33.5196	NA	crawling-body.pitting
CcW06	2	2021-06-09 23:41:00	33.6137	NA	crawling-body.pitting
CcW06	2	2021-06-09 23:42:00	33.8983	NA	crawling-body.pitting
CcW06	2	2021-06-09 23:43:00	33.7079	NA	crawling-body.pitting
CcW06	2	2021-06-09 23:44:00	33.5196	NA	crawling-body.pitting
CcW06	2	2021-06-09 23:45:00	33.3333	NA	crawling-body.pitting
CcW06	2	2021-06-09 23:46:00	32.967	NA	crawling-body.pitting
CcW06	2	2021-06-09 23:47:00	32.6087	NA	crawling-body.pitting
CcW06	2	2021-06-09 23:48:00	33.0581	NA	crawling-body.pitting
CcW06	2	2021-06-09 23:49:00	33.8983	NA	crawling-body.pitting
CcW06	2	2021-06-09 23:50:00	33.8983	NA	crawling-body.pitting
CcW06	2	2021-06-09 23:51:00	33.8983	NA	crawling-body.pitting
CcW06	2	2021-06-09 23:52:00	33.7079	NA	crawling-body.pitting
CcW06	2	2021-06-09 23:53:00	33.1492	NA	crawling-body.pitting
CcW06	2	2021-06-09 23:54:00	33.5196	NA	crawling-body.pitting
CcW06	2	2021-06-09 23:55:00	32.4324	NA	crawling-body.pitting
CcW06	2	2021-06-09 23:56:00	32.7869	NA	crawling-body.pitting
CcW06	2	2021-06-09 23:57:00	32.7869	NA	crawling-body.pitting
CcW06	2	2021-06-09 23:58:00	32.967	NA	crawling-body.pitting
CcW06	2	2021-06-09 23:59:00	32.7869	NA	crawling-body.pitting
CcW06	2	2021-06-10	32.4324	NA	crawling-body.pitting
CcW06	2	2021-06-10 00:01:00	32.0856	NA	crawling-body.pitting
CcW06	2	2021-06-10 00:02:00	32.2581	NA	crawling-body.pitting
CcW06	2	2021-06-10 00:03:00	32.0856	NA	crawling-body.pitting
CcW06	2	2021-06-10 00:04:00	32.4324	NA	crawling-body.pitting
CcW06	2	2021-06-10 00:05:00	32.7869	NA	crawling-body.pitting
CcW06	2	2021-06-10 00:06:00	33.5196	NA	crawling-body.pitting
CcW06	2	2021-06-10 00:07:00	34.4828	NA	digging
CcW06	2	2021-06-10 00:08:00	35.0877	NA	digging
CcW06	2	2021-06-10 00:09:00	34.6821	NA	digging
CcW06	2	2021-06-10 00:10:00	34.4828	NA	digging
CcW06	2	2021-06-10 00:11:00	33.8983	NA	digging
CcW06	2	2021-06-10 00:12:00	33.8031	NA	digging
CcW06	2	2021-06-10 00:13:00	33.5196	NA	digging
CcW06	2	2021-06-10 00:14:00	33.3333	NA	digging
CcW06	2	2021-06-10 00:15:00	33.1492	NA	digging
CcW06	2	2021-06-10 00:16:00	32.3452	NA	digging
CcW06	2	2021-06-10 00:17:00	32.5206	NA	digging
CcW06	2	2021-06-10 00:18:00	32.4324	NA	digging
CcW06	2	2021-06-10 00:19:00	32.0856	NA	digging
CcW06	2	2021-06-10 00:20:00	32.0856	NA	digging
CcW06	2	2021-06-10 00:21:00	32.4324	NA	digging
CcW06	2	2021-06-10 00:22:00	32.0856	NA	digging
CcW06	2	2021-06-10 00:23:00	32.3452	NA	digging
CcW06	2	2021-06-10 00:24:00	32.0856	NA	digging
CcW06	2	2021-06-10 00:25:00	31.5789	NA	digging
CcW06	2	2021-06-10 00:26:00	31.25	NA	digging
CcW06	2	2021-06-10 00:27:00	30.7692	NA	digging
CcW06	2	2021-06-10 00:28:00	29.2683	NA	digging
CcW06	2	2021-06-10 00:29:00	27.211	NA	egg.laying
CcW06	2	2021-06-10 00:30:00	26.3158	NA	egg.laying
CcW06	2	2021-06-10 00:31:00	25.2101	NA	egg.laying
CcW06	2	2021-06-10 00:32:00	16.9972	NA	egg.laying
CcW06	2	2021-06-10 00:33:00	20.8711	NA	egg.laying
CcW06	2	2021-06-10 00:34:00	16.7598	NA	egg.laying
CcW06	2	2021-06-10 00:35:00	14.8515	NA	egg.laying
CcW06	2	2021-06-10 00:36:00	14.1844	NA	egg.laying
CcW06	2	2021-06-10 00:37:00	14.1026	NA	egg.laying
CcW06	2	2021-06-10 00:38:00	23.166	NA	egg.laying
CcW06	2	2021-06-10 00:39:00	26.6672	NA	egg.laying
CcW06	2	2021-06-10 00:40:00	30.303	NA	covering
CcW06	2	2021-06-10 00:41:00	32.967	NA	covering
CcW06	2	2021-06-10 00:42:00	33.8983	NA	covering
CcW06	2	2021-06-10 00:43:00	33.8031	NA	covering
CcW06	2	2021-06-10 00:44:00	32.7869	NA	covering
CcW06	2	2021-06-10 00:45:00	31.5789	NA	covering
CcW06	2	2021-06-10 00:46:00	30.6122	NA	covering
CcW06	2	2021-06-10 00:47:00	29.8507	NA	covering
CcW06	2	2021-06-10 00:48:00	29.2683	NA	covering
CcW06	2	2021-06-10 00:49:00	28.9855	NA	covering
CcW06	2	2021-06-10 00:50:00	28.0374	NA	covering
CcW06	2	2021-06-10 00:51:00	27.6498	NA	covering
CcW06	2	2021-06-10 00:52:00	27.6504	NA	covering
CcW06	2	2021-06-10 00:53:00	26.3158	NA	covering
CcW06	2	2021-06-10 00:54:00	26.5492	NA	covering
CcW06	2	2021-06-10 00:55:00	26.9058	NA	covering
CcW06	2	2021-06-10 00:56:00	26.9058	NA	covering
CcW06	2	2021-06-10 00:57:00	28.9855	NA	covering
CcW06	2	2021-06-10 00:58:00	30.303	NA	covering
CcW06	2	2021-06-10 00:59:00	31.4136	NA	covering
CcW06	2	2021-06-10 01:00:00	31.9149	NA	covering
CcW06	2	2021-06-10 01:01:00	32.967	NA	camouflaging
CcW06	2	2021-06-10 01:02:00	32.6087	NA	camouflaging
CcW06	2	2021-06-10 01:03:00	32.5206	NA	camouflaging
CcW06	2	2021-06-10 01:04:00	31.9149	NA	camouflaging
CcW06	2	2021-06-10 01:05:00	32.0856	NA	camouflaging
CcW06	2	2021-06-10 01:06:00	31.746	NA	camouflaging
CcW06	2	2021-06-10 01:07:00	31.25	NA	camouflaging
CcW06	2	2021-06-10 01:08:00	30.8485	NA	camouflaging
CcW06	2	2021-06-10 01:09:00	29.4118	NA	camouflaging
CcW06	2	2021-06-10 01:10:00	27.9734	NA	camouflaging
CcW06	2	2021-06-10 01:11:00	26.9064	NA	camouflaging
CcW06	2	2021-06-10 01:12:00	26.7862	NA	camouflaging
CcW06	2	2021-06-10 01:13:00	23.3463	NA	camouflaging
CcW06	2	2021-06-10 01:14:00	17.5439	NA	camouflaging
CcW06	2	2021-06-10 01:15:00	16.5746	NA	camouflaging
CcW06	2	2021-06-10 01:16:00	21.4917	NA	camouflaging
CcW06	2	2021-06-10 01:17:00	19.673	NA	camouflaging
CcW06	2	2021-06-10 01:18:00	22.6844	NA	camouflaging
CcW06	2	2021-06-10 01:19:00	23.622	NA	camouflaging
CcW06	2	2021-06-10 01:20:00	17.5699	NA	camouflaging
CcW06	2	2021-06-10 01:21:00	21.4286	NA	camouflaging
CcW06	2	2021-06-10 01:22:00	24.1026	NA	camouflaging
CcW06	2	2021-06-10 01:23:00	25.8621	NA	camouflaging
CcW06	2	2021-06-10 01:24:00	26.6077	NA	camouflaging
CcW06	2	2021-06-10 01:25:00	26.6672	NA	camouflaging
CcW06	2	2021-06-10 01:26:00	24.6914	NA	camouflaging
CcW06	2	2021-06-10 01:27:00	24.1935	NA	camouflaging
CcW06	2	2021-06-10 01:28:00	23.8095	NA	camouflaging
CcW06	2	2021-06-10 01:29:00	21.0913	NA	camouflaging
CcW06	2	2021-06-10 01:30:00	14.2349	NA	camouflaging
CcW06	2	2021-06-10 01:31:00	14.9445	NA	camouflaging
CcW06	2	2021-06-10 01:32:00	18.5249	NA	camouflaging
CcW06	2	2021-06-10 01:33:00	25.8626	NA	camouflaging
CcW06	2	2021-06-10 01:34:00	26.087	NA	camouflaging
CcW06	2	2021-06-10 01:35:00	26.2009	NA	crawling-body.pitting
CcW06	2	2021-06-10 01:36:00	25.7511	NA	crawling-body.pitting
CcW06	2	2021-06-10 01:37:00	23.8095	NA	crawling-body.pitting
CcW06	2	2021-06-10 01:38:00	24.7938	NA	crawling-body.pitting
CcW06	2	2021-06-10 01:39:00	24.3906	NA	crawling-body.pitting
CcW06	2	2021-06-10 01:40:00	23.8129	NA	crawling-body.pitting
CcW06	2	2021-06-10 01:41:00	24.8963	NA	crawling-body.pitting
CcW06	2	2021-06-10 01:42:00	24.1473	NA	crawling-body.pitting
CcW06	2	2021-06-10 01:43:00	23.7625	NA	crawling-body.pitting
CcW06	2	2021-06-10 01:44:00	23.5294	NA	crawling-body.pitting
CcW06	2	2021-06-10 01:45:00	22.2332	NA	crawling-body.pitting
CcW06	2	2021-06-10 01:46:00	22.4719	NA	crawling-body.pitting
CcW06	2	2021-06-10 01:47:00	24.3902	NA	crawling-body.pitting
CcW06	2	2021-06-10 01:48:00	23.4389	NA	crawling-body.pitting
CcW06	2	2021-06-10 01:49:00	21.6234	NA	crawling-body.pitting
CcW06	2	2021-06-10 01:50:00	21.127	NA	crawling-body.pitting
CcW19	1	2023-04-30 02:26:00	27.3663	0.0334223	crawling-body.pitting
CcW19	1	2023-04-30 02:27:00	28.3019	0.0530998	crawling-body.pitting
CcW19	1	2023-04-30 02:28:00	29.1971	0.0345406	crawling-body.pitting
CcW19	1	2023-04-30 02:29:00	28.2353	0.0432525	crawling-body.pitting
CcW19	1	2023-04-30 02:30:00	28.2686	0.00584689	crawling-body.pitting
CcW19	1	2023-04-30 02:31:00	28.3688	0.0468454	crawling-body.pitting
CcW19	1	2023-04-30 02:32:00	28.2355	0.028502	crawling-body.pitting
CcW19	1	2023-04-30 02:33:00	29.484	0.0377405	crawling-body.pitting
CcW19	1	2023-04-30 02:34:00	27.5229	0.0244938	crawling-body.pitting
CcW19	1	2023-04-30 02:35:00	28.103	0.0529549	crawling-body.pitting
CcW19	1	2023-04-30 02:36:00	27.7136	0.0311524	crawling-body.pitting
CcW19	1	2023-04-30 02:37:00	27.2109	0.0169882	crawling-body.pitting
CcW19	1	2023-04-30 02:38:00	27.8422	0.0632607	crawling-body.pitting
CcW19	1	2023-04-30 02:39:00	28.9163	0.0747253	crawling-body.pitting
CcW19	1	2023-04-30 02:40:00	28.5714	0.0480322	crawling-body.pitting
CcW19	1	2023-04-30 02:41:00	27.3973	0.0434646	crawling-body.pitting
CcW19	1	2023-04-30 02:42:00	28.436	0.0257369	crawling-body.pitting
CcW19	1	2023-04-30 02:43:00	28.9157	0.0630885	crawling-body.pitting
CcW19	1	2023-04-30 02:44:00	30.6122	0.071763	crawling-body.pitting
CcW19	1	2023-04-30 02:45:00	30.7299	0.0216539	crawling-body.pitting
CcW19	1	2023-04-30 02:46:00	31.0881	0.0334819	crawling-body.pitting
CcW19	1	2023-04-30 02:47:00	30.2267	0.0363819	crawling-body.pitting
CcW19	1	2023-04-30 02:48:00	28.7081	0.0550319	crawling-body.pitting
CcW19	1	2023-04-30 02:49:00	28.6396	0.09212	crawling-body.pitting
CcW19	1	2023-04-30 02:50:00	31.3316	0.053408	crawling-body.pitting
CcW19	1	2023-04-30 02:51:00	41.1665	0.0178543	crawling-body.pitting
CcW19	1	2023-04-30 02:52:00	40.404	0.0207579	crawling-body.pitting
CcW19	1	2023-04-30 02:53:00	29.8148	0.0556346	crawling-body.pitting
CcW19	1	2023-04-30 02:54:00	29.4479	0.0272575	crawling-body.pitting
CcW19	1	2023-04-30 02:55:00	29.7767	0.0367718	crawling-body.pitting
CcW19	1	2023-04-30 02:56:00	29.7767	0.0645577	crawling-body.pitting
CcW19	1	2023-04-30 02:57:00	32	0.1052	digging
CcW19	1	2023-04-30 02:58:00	31.6623	0.0529232	digging
CcW19	1	2023-04-30 02:59:00	32.6087	0.074305	digging
CcW19	1	2023-04-30 03:00:00	32.1286	0.0398466	digging
CcW19	1	2023-04-30 03:01:00	32.5203	0.0416342	digging
CcW19	1	2023-04-30 03:02:00	32.4324	0.0388003	digging
CcW19	1	2023-04-30 03:03:00	31.9574	0.0423593	digging
CcW19	1	2023-04-30 03:04:00	32.0428	0.0495817	digging
CcW19	1	2023-04-30 03:05:00	32.345	0.0657198	digging
CcW19	1	2023-04-30 03:06:00	32.345	0.0590819	digging
CcW19	1	2023-04-30 03:07:00	32.2581	0.0567751	digging
CcW19	1	2023-04-30 03:08:00	32	0.0536989	digging
CcW19	1	2023-04-30 03:09:00	31.746	0.0566819	digging
CcW19	1	2023-04-30 03:10:00	31.5789	0.0537177	digging
CcW19	1	2023-04-30 03:11:00	31.4961	0.0583708	digging
CcW19	1	2023-04-30 03:12:00	31.8302	0.0571049	digging
CcW19	1	2023-04-30 03:13:00	31.746	0.0562321	digging
CcW19	1	2023-04-30 03:14:00	31.4136	0.0517167	digging
CcW19	1	2023-04-30 03:15:00	31.4136	0.0521082	digging
CcW19	1	2023-04-30 03:16:00	31.25	0.0566576	digging
CcW19	1	2023-04-30 03:17:00	31.3316	0.0515269	digging
CcW19	1	2023-04-30 03:18:00	31.25	0.0562215	digging
CcW19	1	2023-04-30 03:19:00	31.1285	0.0582708	digging
CcW19	1	2023-04-30 03:20:00	31.169	0.0529774	digging
CcW19	1	2023-04-30 03:21:00	31.0883	0.0564453	digging
CcW19	1	2023-04-30 03:22:00	30.7303	0.0582097	digging
CcW19	1	2023-04-30 03:23:00	30.6122	0.0518952	digging
CcW19	1	2023-04-30 03:24:00	31.0483	0.0553911	digging
CcW19	1	2023-04-30 03:25:00	31.0078	0.0502318	digging
CcW19	1	2023-04-30 03:26:00	31.25	0.0626384	digging
CcW19	1	2023-04-30 03:27:00	30.8483	0.0558216	digging
CcW19	1	2023-04-30 03:28:00	30.4183	0.05056	digging
CcW19	1	2023-04-30 03:29:00	30.4568	0.0520698	digging
CcW19	1	2023-04-30 03:30:00	30.8483	0.0617932	digging
CcW19	1	2023-04-30 03:31:00	31.1297	0.0570146	digging
CcW19	1	2023-04-30 03:32:00	30.4183	0.0487639	digging
CcW19	1	2023-04-30 03:33:00	30.7303	0.0539479	digging
CcW19	1	2023-04-30 03:34:00	30.3797	0.0557932	digging
CcW19	1	2023-04-30 03:35:00	30.3797	0.0600569	digging
CcW19	1	2023-04-30 03:36:00	28.302	0.0106522	egg.laying
CcW19	1	2023-04-30 03:37:00	27.1493	0.00625716	egg.laying
CcW19	1	2023-04-30 03:38:00	25.37	0.00716903	egg.laying
CcW19	1	2023-04-30 03:39:00	24.54	0.00701346	egg.laying
CcW19	1	2023-04-30 03:40:00	21.544	0.00617144	egg.laying
CcW19	1	2023-04-30 03:41:00	20.7972	0.00720765	egg.laying
CcW19	1	2023-04-30 03:42:00	20.8696	0.00579118	egg.laying
CcW19	1	2023-04-30 03:43:00	22.4299	0.00605607	egg.laying
CcW19	1	2023-04-30 03:44:00	18.5043	0.00564175	egg.laying
CcW19	1	2023-04-30 03:45:00	17.8383	0.00636269	egg.laying
CcW19	1	2023-04-30 03:46:00	19.6399	0.0060624	egg.laying
CcW19	1	2023-04-30 03:47:00	17.3547	0.00625924	egg.laying
CcW19	1	2023-04-30 03:48:00	18.488	0.00647731	egg.laying
CcW19	1	2023-04-30 03:49:00	14.4423	0.00717249	egg.laying
CcW19	1	2023-04-30 03:50:00	14.7059	0.00675737	egg.laying
CcW19	1	2023-04-30 03:51:00	17.1306	0.00699848	egg.laying
CcW19	1	2023-04-30 03:52:00	17.0039	0.00771334	egg.laying
CcW19	1	2023-04-30 03:53:00	16.3512	0.00643441	egg.laying
CcW19	1	2023-04-30 03:54:00	19.1853	0.00577746	egg.laying
CcW19	1	2023-04-30 03:55:00	14.5985	0.00684174	egg.laying
CcW19	1	2023-04-30 03:56:00	15.8311	0.00553749	egg.laying
CcW19	1	2023-04-30 03:57:00	15.3273	0.00510652	egg.laying
CcW19	1	2023-04-30 03:58:00	15.9363	0.00574252	egg.laying
CcW19	1	2023-04-30 03:59:00	15.8342	0.00526671	egg.laying
CcW19	1	2023-04-30 04:00:00	19.0174	0.00550469	egg.laying
CcW19	1	2023-04-30 04:01:00	15.3453	0.00583558	egg.laying
CcW19	1	2023-04-30 04:02:00	13.1435	0.00479832	egg.laying
CcW19	1	2023-04-30 04:03:00	15.1133	0.00438763	egg.laying
CcW19	1	2023-04-30 04:04:00	22.9689	0.0051526	egg.laying
CcW19	1	2023-04-30 04:05:00	37.4438	0.0696428	covering
CcW19	1	2023-04-30 04:06:00	40.678	0.159011	covering
CcW19	1	2023-04-30 04:07:00	27.8422	0.172945	covering
CcW19	1	2023-04-30 04:08:00	31.8302	0.144877	covering
CcW19	1	2023-04-30 04:09:00	32.5693	0.131842	covering
CcW19	1	2023-04-30 04:10:00	31.25	0.0994167	covering
CcW19	1	2023-04-30 04:11:00	30.5733	0.109205	covering
CcW19	1	2023-04-30 04:12:00	30.4569	0.0740263	covering
CcW19	1	2023-04-30 04:13:00	30	0.0732578	covering
CcW19	1	2023-04-30 04:14:00	29.7398	0.0731627	covering
CcW19	1	2023-04-30 04:15:00	29.4118	0.0616664	covering
CcW19	1	2023-04-30 04:16:00	29.0557	0.0479759	covering
CcW19	1	2023-04-30 04:17:00	29.2683	0.0546874	covering
CcW19	1	2023-04-30 04:18:00	29.3758	0.0470771	covering
CcW19	1	2023-04-30 04:19:00	29.3399	0.0530573	covering
CcW19	1	2023-04-30 04:20:00	29.0557	0.0372806	covering
CcW19	1	2023-04-30 04:21:00	29.1971	0.0354326	covering
CcW19	1	2023-04-30 04:22:00	29.1616	0.0441258	covering
CcW19	1	2023-04-30 04:23:00	29.1971	0.0339371	covering
CcW19	1	2023-04-30 04:24:00	29.1262	0.0412964	covering
CcW19	1	2023-04-30 04:25:00	29.2683	0.0367555	covering
CcW19	1	2023-04-30 04:26:00	30.0376	0.0667925	covering
CcW19	1	2023-04-30 04:27:00	30.6122	0.0508922	covering
CcW19	1	2023-04-30 04:28:00	30.9278	0.0633059	camouflaging
CcW19	1	2023-04-30 04:29:00	31.579	0.0403281	camouflaging
CcW19	1	2023-04-30 04:30:00	31.25	0.0602528	camouflaging
CcW19	1	2023-04-30 04:31:00	31.746	0.0455516	camouflaging
CcW19	1	2023-04-30 04:32:00	32	0.0775345	camouflaging
CcW19	1	2023-04-30 04:33:00	31.9149	0.0595324	camouflaging
CcW19	1	2023-04-30 04:34:00	31.5792	0.0581852	camouflaging
CcW19	1	2023-04-30 04:35:00	31.746	0.0531496	camouflaging
CcW19	1	2023-04-30 04:36:00	31.0881	0.0637881	camouflaging
CcW19	1	2023-04-30 04:37:00	31.25	0.0506035	camouflaging
CcW19	1	2023-04-30 04:38:00	31.2908	0.0488503	camouflaging
CcW19	1	2023-04-30 04:39:00	30.7692	0.0440629	camouflaging
CcW19	1	2023-04-30 04:40:00	31.0881	0.0739874	camouflaging
CcW19	1	2023-04-30 04:41:00	30.6905	0.0341076	camouflaging
CcW19	1	2023-04-30 04:42:00	30.8483	0.0582095	camouflaging
CcW19	1	2023-04-30 04:43:00	30.5343	0.0726815	camouflaging
CcW19	1	2023-04-30 04:44:00	30.4569	0.0524731	camouflaging
CcW19	1	2023-04-30 04:45:00	30.0752	0.0599929	camouflaging
CcW19	1	2023-04-30 04:46:00	30.1508	0.0587286	camouflaging
CcW19	1	2023-04-30 04:47:00	30.6122	0.0388453	camouflaging
CcW19	1	2023-04-30 04:48:00	30	0.0338411	camouflaging
CcW19	1	2023-04-30 04:49:00	29.9626	0.0496165	camouflaging
CcW19	1	2023-04-30 04:50:00	29.9252	0.0456484	camouflaging
CcW19	1	2023-04-30 04:51:00	29.3758	0.02053	crawling-body.pitting
CcW19	1	2023-04-30 04:52:00	27.7136	0.042776	crawling-body.pitting
CcW19	1	2023-04-30 04:53:00	27.335	0.0212508	crawling-body.pitting
CcW19	1	2023-04-30 04:54:00	26.5492	0.0213005	crawling-body.pitting
CcW19	1	2023-04-30 04:55:00	26.3159	0.0459687	crawling-body.pitting
CcW19	1	2023-04-30 04:56:00	26.7857	0.0392357	crawling-body.pitting
CcW19	1	2023-04-30 04:57:00	27.4286	0.0253583	crawling-body.pitting
CcW19	1	2023-04-30 04:58:00	26.4901	0.0361324	crawling-body.pitting
CcW19	1	2023-04-30 04:59:00	27.0886	0.0310631	crawling-body.pitting
CcW19	1	2023-04-30 05:00:00	27.5862	0.0592475	crawling-body.pitting
CcW19	1	2023-04-30 05:01:00	29.1262	0.0567475	crawling-body.pitting
CcW19	1	2023-04-30 05:02:00	28.2355	0.0162138	crawling-body.pitting
CcW19	1	2023-04-30 05:03:00	27.907	0.030789	crawling-body.pitting
CcW19	1	2023-04-30 05:04:00	27.7457	0.0328308	crawling-body.pitting
CcW19	1	2023-04-30 05:05:00	28.2022	0.0543528	crawling-body.pitting
CcW19	1	2023-04-30 05:06:00	27.5862	0.0692538	crawling-body.pitting
CcW19	1	2023-04-30 05:07:00	28.2022	0.0442795	crawling-body.pitting
CcW19	2	2023-05-12 21:58:00	28.8488	0.0261453	crawling-body.pitting
CcW19	2	2023-05-12 21:59:00	26.087	0.0813323	crawling-body.pitting
CcW19	2	2023-05-12 22:00:00	24.0964	0.00590152	crawling-body.pitting
CcW19	2	2023-05-12 22:01:00	24	0.0418934	crawling-body.pitting
CcW19	2	2023-05-12 22:02:00	25.2633	0.0706761	crawling-body.pitting
CcW19	2	2023-05-12 22:03:00	25.3165	0.0441022	crawling-body.pitting
CcW19	2	2023-05-12 22:04:00	24.7938	0.0463425	crawling-body.pitting
CcW19	2	2023-05-12 22:05:00	24.3409	0.0660494	crawling-body.pitting
CcW19	2	2023-05-12 22:06:00	24.4898	0.0691849	crawling-body.pitting
CcW19	2	2023-05-12 22:07:00	24.6914	0.0205087	crawling-body.pitting
CcW19	2	2023-05-12 22:08:00	24.7934	0.0575767	crawling-body.pitting
CcW19	2	2023-05-12 22:09:00	25.4237	0.0393071	crawling-body.pitting
CcW19	2	2023-05-12 22:10:00	24.2915	0.0566566	crawling-body.pitting
CcW19	2	2023-05-12 22:11:00	24.5408	0.055717	crawling-body.pitting
CcW19	2	2023-05-12 22:12:00	24.3902	0.0436884	crawling-body.pitting
CcW19	2	2023-05-12 22:13:00	23.622	0.0436416	crawling-body.pitting
CcW19	2	2023-05-12 22:14:00	23.4375	0.0539602	crawling-body.pitting
CcW19	2	2023-05-12 22:15:00	16.1139	0.0285816	crawling-body.pitting
CcW19	2	2023-05-12 22:16:00	28.7081	0.0449266	crawling-body.pitting
CcW19	2	2023-05-12 22:17:00	22.5564	0.0399142	crawling-body.pitting
CcW19	2	2023-05-12 22:18:00	24.2915	0.0700332	crawling-body.pitting
CcW19	2	2023-05-12 22:19:00	24.4898	0.0588188	crawling-body.pitting
CcW19	2	2023-05-12 22:20:00	24.5902	0.0928607	crawling-body.pitting
CcW19	2	2023-05-12 22:21:00	24.6914	0.0426473	crawling-body.pitting
CcW19	2	2023-05-12 22:22:00	25.8066	0.0620113	crawling-body.pitting
CcW19	2	2023-05-12 22:23:00	25.1046	0.0578295	crawling-body.pitting
CcW19	2	2023-05-12 22:24:00	24.4898	0.0582419	crawling-body.pitting
CcW19	2	2023-05-12 22:25:00	26.2009	0.082259	crawling-body.pitting
CcW19	2	2023-05-12 22:26:00	25.696	0.0510129	crawling-body.pitting
CcW19	2	2023-05-12 22:27:00	25.6989	0.0332261	crawling-body.pitting
CcW19	2	2023-05-12 22:28:00	36.7553	0.0525541	crawling-body.pitting
CcW19	2	2023-05-12 22:29:00	26.7857	0.0709023	crawling-body.pitting
CcW19	2	2023-05-12 22:30:00	28.169	0.0525819	crawling-body.pitting
CcW19	2	2023-05-12 22:31:00	27.5229	0.0782111	crawling-body.pitting
CcW19	2	2023-05-12 22:32:00	26.6667	0.0622678	crawling-body.pitting
CcW19	2	2023-05-12 22:33:00	26.1439	0.0471967	crawling-body.pitting
CcW19	2	2023-05-12 22:34:00	25.5319	0.054355	crawling-body.pitting
CcW19	2	2023-05-12 22:35:00	25.641	0.071042	crawling-body.pitting
CcW19	2	2023-05-12 22:36:00	25.1046	0.0385313	crawling-body.pitting
CcW19	2	2023-05-12 22:37:00	24.8963	0.0539601	crawling-body.pitting
CcW19	2	2023-05-12 22:38:00	24.0964	0.0487974	crawling-body.pitting
CcW19	2	2023-05-12 22:39:00	22.9008	0.0140374	crawling-body.pitting
CcW19	2	2023-05-12 22:40:00	22.4722	0.0415401	crawling-body.pitting
CcW19	2	2023-05-12 22:41:00	33.3591	0.0509815	crawling-body.pitting
CcW19	2	2023-05-12 22:42:00	21.8182	0.0541554	crawling-body.pitting
CcW19	2	2023-05-12 22:43:00	22.0588	0.0557366	crawling-body.pitting
CcW19	2	2023-05-12 22:44:00	24.0964	0.0576555	crawling-body.pitting
CcW19	2	2023-05-12 22:45:00	22.8167	0.0555135	crawling-body.pitting
CcW19	2	2023-05-12 22:46:00	23.166	0.0733961	crawling-body.pitting
CcW19	2	2023-05-12 22:47:00	23.5298	0.0444917	crawling-body.pitting
CcW19	2	2023-05-12 22:48:00	25.1046	0.0870653	crawling-body.pitting
CcW19	2	2023-05-12 22:49:00	25.1582	0.0344946	crawling-body.pitting
CcW19	2	2023-05-12 22:50:00	26.1449	0.0140784	crawling-body.pitting
CcW19	2	2023-05-12 22:51:00	25.7511	0.0640584	crawling-body.pitting
CcW19	2	2023-05-12 22:52:00	26.7857	0.032689	crawling-body.pitting
CcW19	2	2023-05-12 22:53:00	26.9058	0.0659515	crawling-body.pitting
CcW19	2	2023-05-12 22:54:00	26.2009	0.0763815	crawling-body.pitting
CcW19	2	2023-05-12 22:55:00	26.4317	0.0131761	crawling-body.pitting
CcW19	2	2023-05-12 22:56:00	25.0523	0.053751	crawling-body.pitting
CcW19	2	2023-05-12 22:57:00	23.8569	0.0892009	crawling-body.pitting
CcW19	2	2023-05-12 22:58:00	25.1046	0.0459668	crawling-body.pitting
CcW19	2	2023-05-12 22:59:00	24.6918	0.107583	crawling-body.pitting
CcW19	2	2023-05-12 23:00:00	25.3165	0.0698065	crawling-body.pitting
CcW19	2	2023-05-12 23:01:00	26.7262	0.0457575	crawling-body.pitting
CcW19	2	2023-05-12 23:02:00	28.038	0.0372367	crawling-body.pitting
CcW19	2	2023-05-12 23:03:00	27.907	0.0439581	crawling-body.pitting
CcW19	2	2023-05-12 23:04:00	27.1493	0.0378204	crawling-body.pitting
CcW19	2	2023-05-12 23:05:00	28.8462	0.0247958	crawling-body.pitting
CcW19	2	2023-05-12 23:06:00	28.8468	0.0894376	crawling-body.pitting
CcW19	2	2023-05-12 23:07:00	28.436	0.0489995	crawling-body.pitting
CcW19	2	2023-05-12 23:08:00	26.0875	0.0498827	crawling-body.pitting
CcW19	2	2023-05-12 23:09:00	26.3738	0.040605	crawling-body.pitting
CcW19	2	2023-05-12 23:10:00	26.4317	0.0765505	crawling-body.pitting
CcW19	2	2023-05-12 23:11:00	25.918	0.0490261	crawling-body.pitting
CcW19	2	2023-05-12 23:12:00	25.8066	0.0837576	crawling-body.pitting
CcW19	2	2023-05-12 23:13:00	30.7692	0.0791804	crawling-body.pitting
CcW19	2	2023-05-12 23:14:00	26.9058	0.0149022	crawling-body.pitting
CcW19	2	2023-05-12 23:15:00	26.5487	0.0828021	crawling-body.pitting
CcW19	2	2023-05-12 23:16:00	26.6667	0.0806742	crawling-body.pitting
CcW19	2	2023-05-12 23:17:00	25.8066	0.0331634	crawling-body.pitting
CcW19	2	2023-05-12 23:18:00	26.4902	0.00466728	crawling-body.pitting
CcW19	2	2023-05-12 23:19:00	28.5714	0.0667998	crawling-body.pitting
CcW19	2	2023-05-12 23:20:00	28.436	0.0247526	crawling-body.pitting
CcW19	2	2023-05-12 23:21:00	28.9855	0.0404002	crawling-body.pitting
CcW19	2	2023-05-12 23:22:00	32.2581	0.0585214	crawling-body.pitting
CcW19	2	2023-05-12 23:23:00	29.1269	0.0274583	crawling-body.pitting
CcW19	2	2023-05-12 23:24:00	28.7771	0.0500595	crawling-body.pitting
CcW19	2	2023-05-12 23:25:00	28.5037	0.0544359	crawling-body.pitting
CcW19	2	2023-05-12 23:26:00	28.1696	0.0543353	crawling-body.pitting
CcW19	2	2023-05-12 23:27:00	28.3019	0.088374	digging
CcW19	2	2023-05-12 23:28:00	28.1032	0.0503125	digging
CcW19	2	2023-05-12 23:29:00	27.6498	0.0871198	digging
CcW19	2	2023-05-12 23:30:00	27.5229	0.0815781	digging
CcW19	2	2023-05-12 23:31:00	27.7778	0.0673636	digging
CcW19	2	2023-05-12 23:32:00	27.5864	0.0649511	digging
CcW19	2	2023-05-12 23:33:00	27.5229	0.0678825	digging
CcW19	2	2023-05-12 23:34:00	27.5229	0.0686343	digging
CcW19	2	2023-05-12 23:35:00	27.2727	0.0577193	digging
CcW19	2	2023-05-12 23:36:00	27.6498	0.0577876	digging
CcW19	2	2023-05-12 23:37:00	27.6498	0.0566687	digging
CcW19	2	2023-05-12 23:38:00	27.5235	0.0646432	digging
CcW19	2	2023-05-12 23:39:00	27.5229	0.059099	digging
CcW19	2	2023-05-12 23:40:00	27.5229	0.0639493	digging
CcW19	2	2023-05-12 23:41:00	27.5864	0.0617366	digging
CcW19	2	2023-05-12 23:42:00	27.027	0.063574	digging
CcW19	2	2023-05-12 23:43:00	27.6498	0.0576734	digging
CcW19	2	2023-05-12 23:44:00	27.335	0.0675199	digging
CcW19	2	2023-05-12 23:45:00	27.5229	0.0577126	digging
CcW19	2	2023-05-12 23:46:00	27.5864	0.0573604	digging
CcW19	2	2023-05-12 23:47:00	27.1493	0.0625528	digging
CcW19	2	2023-05-12 23:48:00	27.5229	0.0664786	digging
CcW19	2	2023-05-12 23:49:00	27.211	0.062304	digging
CcW19	2	2023-05-12 23:50:00	27.1493	0.0621344	digging
CcW19	2	2023-05-12 23:51:00	28.038	0.0605022	digging
CcW19	2	2023-05-12 23:52:00	27.027	0.0628429	digging
CcW19	2	2023-05-12 23:53:00	27.211	0.058471	digging
CcW19	2	2023-05-12 23:54:00	27.1493	0.0667859	digging
CcW19	2	2023-05-12 23:55:00	27.5235	0.0611809	digging
CcW19	2	2023-05-12 23:56:00	27.6498	0.0608377	digging
CcW19	2	2023-05-12 23:57:00	27.1493	0.0644292	digging
CcW19	2	2023-05-12 23:58:00	27.1493	0.0599752	digging
CcW19	2	2023-05-12 23:59:00	27.0882	0.0534607	digging
CcW19	2	2023-05-13	27.1493	0.0501425	digging
CcW19	2	2023-05-13 00:01:00	25.7511	0.0579275	digging
CcW19	2	2023-05-13 00:02:00	24.2919	0.0622884	digging
CcW19	2	2023-05-13 00:03:00	22.2222	0.0146126	egg.laying
CcW19	2	2023-05-13 00:04:00	21.4286	0.0075823	egg.laying
CcW19	2	2023-05-13 00:05:00	18.7794	0.00749751	egg.laying
CcW19	2	2023-05-13 00:06:00	18.9274	0.00729478	egg.laying
CcW19	2	2023-05-13 00:07:00	16.5289	0.0067146	egg.laying
CcW19	2	2023-05-13 00:08:00	16.7598	0.00677189	egg.laying
CcW19	2	2023-05-13 00:09:00	15.873	0.00705953	egg.laying
CcW19	2	2023-05-13 00:10:00	16.1843	0.00652207	egg.laying
CcW19	2	2023-05-13 00:11:00	14.8928	0.00654877	egg.laying
CcW19	2	2023-05-13 00:12:00	15.0376	0.0059987	egg.laying
CcW19	2	2023-05-13 00:13:00	17.4195	0.00644611	egg.laying
CcW19	2	2023-05-13 00:14:00	15.376	0.00610338	egg.laying
CcW19	2	2023-05-13 00:15:00	16	0.00581356	egg.laying
CcW19	2	2023-05-13 00:16:00	15.748	0.00596858	egg.laying
CcW19	2	2023-05-13 00:17:00	14.1176	0.00568861	egg.laying
CcW19	2	2023-05-13 00:18:00	14.3885	0.0061484	egg.laying
CcW19	2	2023-05-13 00:19:00	15.3061	0.00555758	egg.laying
CcW19	2	2023-05-13 00:20:00	14.218	0.00580927	egg.laying
CcW19	2	2023-05-13 00:21:00	14.742	0.0062169	egg.laying
CcW19	2	2023-05-13 00:22:00	14.9507	0.00605649	egg.laying
CcW19	2	2023-05-13 00:23:00	14.3028	0.00622124	egg.laying
CcW19	2	2023-05-13 00:24:00	15.2878	0.00737062	egg.laying
CcW19	2	2023-05-13 00:25:00	12.024	0.00685141	egg.laying
CcW19	2	2023-05-13 00:26:00	13.8568	0.00717682	egg.laying
CcW19	2	2023-05-13 00:27:00	14.2692	0.00743516	egg.laying
CcW19	2	2023-05-13 00:28:00	16.3043	0.00592151	egg.laying
CcW19	2	2023-05-13 00:29:00	15.7693	0.007162	egg.laying
CcW19	2	2023-05-13 00:30:00	13.6054	0.00550125	egg.laying
CcW19	2	2023-05-13 00:31:00	11.5163	0.00575504	egg.laying
CcW19	2	2023-05-13 00:32:00	14.1176	0.00648928	egg.laying
CcW19	2	2023-05-13 00:33:00	25.4778	0.0135282	egg.laying
CcW19	2	2023-05-13 00:34:00	25.2633	0.094312	covering
CcW19	2	2023-05-13 00:35:00	24.8963	0.175897	covering
CcW19	2	2023-05-13 00:36:00	25.641	0.174772	covering
CcW19	2	2023-05-13 00:37:00	25.5865	0.142651	covering
CcW19	2	2023-05-13 00:38:00	26.2009	0.124418	covering
CcW19	2	2023-05-13 00:39:00	25.8626	0.0785025	covering
CcW19	2	2023-05-13 00:40:00	26.3738	0.100158	covering
CcW19	2	2023-05-13 00:41:00	26.6667	0.0788489	covering
CcW19	2	2023-05-13 00:42:00	26.9058	0.0593045	covering
CcW19	2	2023-05-13 00:43:00	27.1493	0.0558315	covering
CcW19	2	2023-05-13 00:44:00	27.4601	0.070638	covering
CcW19	2	2023-05-13 00:45:00	27.907	0.0378513	covering
CcW19	2	2023-05-13 00:46:00	27.335	0.0488335	covering
CcW19	2	2023-05-13 00:47:00	27.7778	0.0500169	covering
CcW19	2	2023-05-13 00:48:00	28.0374	0.0355359	covering
CcW19	2	2023-05-13 00:49:00	28.7081	0.053104	covering
CcW19	2	2023-05-13 00:50:00	28.5714	0.0591202	covering
CcW19	2	2023-05-13 00:51:00	27.8424	0.0399042	covering
CcW19	2	2023-05-13 00:52:00	27.027	0.0600126	covering
CcW19	2	2023-05-13 00:53:00	27.0276	0.0762758	covering
CcW19	2	2023-05-13 00:54:00	26.4317	0.0666016	camouflaging
CcW19	2	2023-05-13 00:55:00	26.7857	0.0636179	camouflaging
CcW19	2	2023-05-13 00:56:00	27.3973	0.0943891	camouflaging
CcW19	2	2023-05-13 00:57:00	27.8436	0.0997096	camouflaging
CcW19	2	2023-05-13 00:58:00	27.211	0.0697985	camouflaging
CcW19	2	2023-05-13 00:59:00	27.335	0.0817657	camouflaging
CcW19	2	2023-05-13 01:00:00	27.027	0.0598996	camouflaging
CcW19	2	2023-05-13 01:01:00	26.9058	0.055799	camouflaging
CcW19	2	2023-05-13 01:02:00	27.335	0.0661334	camouflaging
CcW19	2	2023-05-13 01:03:00	27.027	0.0607199	camouflaging
CcW19	2	2023-05-13 01:04:00	27.027	0.0716406	camouflaging
CcW19	2	2023-05-13 01:05:00	25.5865	0.0793392	crawling-body.pitting
CcW19	2	2023-05-13 01:06:00	27.027	0.0537379	crawling-body.pitting
CcW19	2	2023-05-13 01:07:00	26.1439	0.0578658	crawling-body.pitting
CcW19	2	2023-05-13 01:08:00	25.974	0.0739316	crawling-body.pitting
CcW19	2	2023-05-13 01:09:00	25.641	0.0428528	crawling-body.pitting
CcW19	2	2023-05-13 01:10:00	25.2101	0.0531898	crawling-body.pitting
CcW19	2	2023-05-13 01:11:00	25	0.0504561	crawling-body.pitting
CcW19	2	2023-05-13 01:12:00	24.4481	0.067745	crawling-body.pitting
CcW19	2	2023-05-13 01:13:00	24.2915	0.0621421	crawling-body.pitting
CcW19	2	2023-05-13 01:14:00	23.7632	0.0410199	crawling-body.pitting
CcW19	2	2023-05-13 01:15:00	23.9044	0.0687453	crawling-body.pitting
CcW19	2	2023-05-13 01:16:00	22.2222	0.0317976	crawling-body.pitting
CcW19	2	2023-05-13 01:17:00	23.2562	0.0605817	crawling-body.pitting
CcW19	2	2023-05-13 01:18:00	22.8137	0.0597846	crawling-body.pitting
CcW19	2	2023-05-13 01:19:00	22.4722	0.0377143	crawling-body.pitting
CcW19	2	2023-05-13 01:20:00	22.4722	0.0306406	crawling-body.pitting
CcW19	2	2023-05-13 01:21:00	22.9885	0.0249886	crawling-body.pitting
CcW19	2	2023-05-13 01:22:00	22.3881	0.0315998	crawling-body.pitting
CcW19	2	2023-05-13 01:23:00	21.9379	0.0304011	crawling-body.pitting
CcW19	2	2023-05-13 01:24:00	22.3881	0.031761	crawling-body.pitting
CcW19	2	2023-05-13 01:25:00	20.1342	0.0243631	crawling-body.pitting
CcW19	2	2023-05-13 01:26:00	20.7622	0.0429782	crawling-body.pitting
CcW19	2	2023-05-13 01:27:00	20.2724	0.0245901	crawling-body.pitting
CcW19	2	2023-05-13 01:28:00	20.0669	0.0264641	crawling-body.pitting
CcW19	2	2023-05-13 01:29:00	19.5122	0.0109897	crawling-body.pitting
CcW19	2	2023-05-13 01:30:00	19.1693	0.0072139	crawling-body.pitting
CcW19	2	2023-05-13 01:31:00	19.7368	0.00458869	crawling-body.pitting
CcW19	2	2023-05-13 01:32:00	18.6335	0.00469969	crawling-body.pitting
CcW19	2	2023-05-13 01:33:00	18.4617	0.00478165	crawling-body.pitting
CcW19	2	2023-05-13 01:34:00	17.3913	0.0226701	crawling-body.pitting
CcW19	2	2023-05-13 01:35:00	16.0858	0.0053123	crawling-body.pitting
CcW19	2	2023-05-13 01:36:00	15.544	0.00534239	crawling-body.pitting
CcW19	2	2023-05-13 01:37:00	16	0.00473795	crawling-body.pitting
CcW19	2	2023-05-13 01:38:00	16.2162	0.0045633	crawling-body.pitting
CcW19	2	2023-05-13 01:39:00	17.9376	0.00421314	crawling-body.pitting
CcW19	2	2023-05-13 01:40:00	19.0493	0.0160381	crawling-body.pitting
CcW19	2	2023-05-13 01:41:00	18.5472	0.0212101	crawling-body.pitting
CcW19	2	2023-05-13 01:42:00	26.9058	0.0543597	crawling-body.pitting
CcW19	2	2023-05-13 01:43:00	32.3038	0.0538937	crawling-body.pitting
M3	1	2022-07-13 00:13:00	16.4384	0.0593751	crawling-body.pitting
M3	1	2022-07-13 00:14:00	34.6821	0.0463044	crawling-body.pitting
M3	1	2022-07-13 00:15:00	34.8837	0.0907468	crawling-body.pitting
M3	1	2022-07-13 00:16:00	35.0877	0.101069	crawling-body.pitting
M3	1	2022-07-13 00:17:00	34.2857	0.0914269	crawling-body.pitting
M3	1	2022-07-13 00:18:00	34.6821	0.0762489	crawling-body.pitting
M3	1	2022-07-13 00:19:00	34.2857	0.0557208	crawling-body.pitting
M3	1	2022-07-13 00:20:00	33.7079	0.0571495	crawling-body.pitting
M3	1	2022-07-13 00:21:00	33.9946	0.0780124	crawling-body.pitting
M3	1	2022-07-13 00:22:00	34.0909	0.0839176	crawling-body.pitting
M3	1	2022-07-13 00:23:00	34.2857	0.0824618	crawling-body.pitting
M3	1	2022-07-13 00:24:00	34.4828	0.121145	crawling-body.pitting
M3	1	2022-07-13 00:25:00	34.4828	0.131638	crawling-body.pitting
M3	1	2022-07-13 00:26:00	34.4828	0.00865824	crawling-body.pitting
M3	1	2022-07-13 00:27:00	34.2857	0.100506	crawling-body.pitting
M3	1	2022-07-13 00:28:00	34.4828	0.0352045	crawling-body.pitting
M3	1	2022-07-13 00:29:00	34.4828	0.0551067	crawling-body.pitting
M3	1	2022-07-13 00:30:00	34.6821	0.0298527	crawling-body.pitting
M3	1	2022-07-13 00:31:00	34.4828	0.0342511	crawling-body.pitting
M3	1	2022-07-13 00:32:00	34.6821	0.0368948	crawling-body.pitting
M3	1	2022-07-13 00:33:00	30.1178	0.0712784	crawling-body.pitting
M3	1	2022-07-13 00:34:00	34.9857	0.0548548	digging
M3	1	2022-07-13 00:35:00	34.8837	0.0479557	digging
M3	1	2022-07-13 00:36:00	34.6821	0.0404321	digging
M3	1	2022-07-13 00:37:00	34.2857	0.046586	digging
M3	1	2022-07-13 00:38:00	34.2857	0.0453732	digging
M3	1	2022-07-13 00:39:00	34.0909	0.045011	digging
M3	1	2022-07-13 00:40:00	34.0909	0.0450044	digging
M3	1	2022-07-13 00:41:00	33.8983	0.0430846	digging
M3	1	2022-07-13 00:42:00	33.5196	0.0395624	digging
M3	1	2022-07-13 00:43:00	33.7079	0.0407337	digging
M3	1	2022-07-13 00:44:00	32.968	0.0392682	digging
M3	1	2022-07-13 00:45:00	33.3333	0.0370138	digging
M3	1	2022-07-13 00:46:00	33.1492	0.0359926	digging
M3	1	2022-07-13 00:47:00	32.6978	0.0317535	digging
M3	1	2022-07-13 00:48:00	31.746	0.0302674	digging
M3	1	2022-07-13 00:49:00	30.6907	0.0296886	digging
M3	1	2022-07-13 00:50:00	28.1696	0.00908525	digging
M3	1	2022-07-13 00:51:00	25.641	0.00596882	egg.laying
M3	1	2022-07-13 00:52:00	24.145	0.00555033	egg.laying
M3	1	2022-07-13 00:53:00	23.166	0.00578924	egg.laying
M3	1	2022-07-13 00:54:00	22.3051	0.00557719	egg.laying
M3	1	2022-07-13 00:55:00	20.0334	0.00512896	egg.laying
M3	1	2022-07-13 00:56:00	20.202	0.00470879	egg.laying
M3	1	2022-07-13 00:57:00	18.4051	0.00510577	egg.laying
M3	1	2022-07-13 00:58:00	18.8679	0.00510143	egg.laying
M3	1	2022-07-13 00:59:00	17.5953	0.00517669	egg.laying
M3	1	2022-07-13 01:00:00	17.4419	0.0049289	egg.laying
M3	1	2022-07-13 01:01:00	16.8539	0.0047799	egg.laying
M3	1	2022-07-13 01:02:00	16.3936	0.00473306	egg.laying
M3	1	2022-07-13 01:03:00	18.3502	0.00413157	egg.laying
M3	1	2022-07-13 01:04:00	23.5757	0.0325481	egg.laying
M3	1	2022-07-13 01:05:00	27.3978	0.0672717	covering
M3	1	2022-07-13 01:06:00	33.1492	0.0760128	covering
M3	1	2022-07-13 01:07:00	34.2857	0.0632211	covering
M3	1	2022-07-13 01:08:00	33.4264	0.0481115	camouflaging
M3	1	2022-07-13 01:09:00	32.968	0.0524269	camouflaging
M3	1	2022-07-13 01:10:00	31.579	0.0398677	camouflaging
M3	1	2022-07-13 01:11:00	30.4569	0.0328191	camouflaging
M3	1	2022-07-13 01:12:00	30.1508	0.0437869	camouflaging
M3	1	2022-07-13 01:13:00	29.4118	0.0388545	camouflaging
M3	1	2022-07-13 01:14:00	28.5714	0.0371589	camouflaging
M3	1	2022-07-13 01:15:00	28.9158	0.0310725	camouflaging
M3	1	2022-07-13 01:16:00	26.3768	0.0249188	camouflaging
M3	1	2022-07-13 01:17:00	27.6498	0.0401343	camouflaging
M3	1	2022-07-13 01:18:00	27.2727	0.0258107	camouflaging
M3	1	2022-07-13 01:19:00	27.2727	0.0462854	camouflaging
M3	1	2022-07-13 01:20:00	28.169	0.0402177	camouflaging
M3	1	2022-07-13 01:21:00	27.211	0.0284021	camouflaging
M3	1	2022-07-13 01:22:00	26.5487	0.0307032	camouflaging
M3	1	2022-07-13 01:23:00	26.6077	0.0436994	camouflaging
M3	1	2022-07-13 01:24:00	26.7857	0.0284689	camouflaging
M3	1	2022-07-13 01:25:00	28.8462	0.0305845	camouflaging
M3	1	2022-07-13 01:26:00	30.303	0.0222335	camouflaging
M3	1	2022-07-13 01:27:00	31.3318	0.0253449	camouflaging
M3	1	2022-07-13 01:28:00	31.7469	0.0241841	camouflaging
M3	1	2022-07-13 01:29:00	31.8305	0.0268219	camouflaging
M3	1	2022-07-13 01:30:00	32.6978	0.0366855	camouflaging
M3	1	2022-07-13 01:31:00	33.1502	0.0276677	camouflaging
M3	1	2022-07-13 01:32:00	33.9946	0.0325878	camouflaging
M3	1	2022-07-13 01:33:00	34.0909	0.0258993	camouflaging
M3	1	2022-07-13 01:34:00	33.4264	0.0229377	camouflaging
M3	1	2022-07-13 01:35:00	33.3333	0.033027	camouflaging
M3	1	2022-07-13 01:36:00	33.3333	0.0318242	camouflaging
M3	1	2022-07-13 01:37:00	33.2413	0.0204626	camouflaging
M3	1	2022-07-13 01:38:00	32.4324	0.0238875	camouflaging
M3	1	2022-07-13 01:39:00	33.1492	0.0182236	camouflaging
M3	1	2022-07-13 01:40:00	33.3333	0.0274205	camouflaging
M3	1	2022-07-13 01:41:00	34.4828	0.0221287	camouflaging
M3	1	2022-07-13 01:42:00	34.6821	0.0236852	camouflaging
M3	1	2022-07-13 01:43:00	34.0909	0.0241435	camouflaging
M3	1	2022-07-13 01:44:00	34.4828	0.0226578	camouflaging
M3	1	2022-07-13 01:45:00	34.3842	0.0318627	camouflaging
M3	1	2022-07-13 01:46:00	34.0909	0.056528	camouflaging
M4	1	2023-07-07 22:32:00	7.13437	0.0985283	crawling-body.pitting
M4	1	2023-07-07 22:33:00	7.08383	0.0745159	crawling-body.pitting
M4	1	2023-07-07 22:34:00	32.0856	0.0726792	crawling-body.pitting
M4	1	2023-07-07 22:35:00	31.7461	0.0829238	crawling-body.pitting
M4	1	2023-07-07 22:36:00	31.25	0.105081	crawling-body.pitting
M4	1	2023-07-07 22:37:00	30.6123	0.0829334	crawling-body.pitting
M4	1	2023-07-07 22:38:00	30.7692	0.0896901	crawling-body.pitting
M4	1	2023-07-07 22:39:00	30.6123	0.0893566	crawling-body.pitting
M4	1	2023-07-07 22:40:00	30.7692	0.0999298	crawling-body.pitting
M4	1	2023-07-07 22:41:00	30.9278	0.0953469	crawling-body.pitting
M4	1	2023-07-07 22:42:00	30.9278	0.0892919	crawling-body.pitting
M4	1	2023-07-07 22:43:00	30.7692	0.0825722	crawling-body.pitting
M4	1	2023-07-07 22:44:00	30.7692	0.0571079	crawling-body.pitting
M4	1	2023-07-07 22:45:00	30.6123	0.0709864	crawling-body.pitting
M4	1	2023-07-07 22:46:00	30.5346	0.0602539	crawling-body.pitting
M4	1	2023-07-07 22:47:00	30.4569	0.0774696	crawling-body.pitting
M4	1	2023-07-07 22:48:00	30.7692	0.0499262	crawling-body.pitting
M4	1	2023-07-07 22:49:00	31.0881	0.0444388	crawling-body.pitting
M4	1	2023-07-07 22:50:00	31.3318	0.0615729	crawling-body.pitting
M4	1	2023-07-07 22:51:00	31.0881	0.0344864	crawling-body.pitting
M4	1	2023-07-07 22:52:00	31.25	0.0476655	crawling-body.pitting
M4	1	2023-07-07 22:53:00	31.25	0.0533997	crawling-body.pitting
M4	1	2023-07-07 22:54:00	31.25	0.0527523	crawling-body.pitting
M4	1	2023-07-07 22:55:00	31.7461	0.077268	crawling-body.pitting
M4	1	2023-07-07 22:56:00	31.579	0.030191	crawling-body.pitting
M4	1	2023-07-07 22:57:00	31.579	0.0276607	crawling-body.pitting
M4	1	2023-07-07 22:58:00	31.579	0.0525512	crawling-body.pitting
M4	1	2023-07-07 22:59:00	31.579	0.0282888	crawling-body.pitting
M4	1	2023-07-07 23:00:00	31.9149	0.0507663	crawling-body.pitting
M4	1	2023-07-07 23:01:00	32.1718	0.0702799	crawling-body.pitting
M4	1	2023-07-07 23:02:00	32.6087	0.0627242	digging
M4	1	2023-07-07 23:03:00	32.967	0.062501	digging
M4	1	2023-07-07 23:04:00	33.1492	0.0656721	digging
M4	1	2023-07-07 23:05:00	33.1492	0.0584024	digging
M4	1	2023-07-07 23:06:00	33.3333	0.063224	digging
M4	1	2023-07-07 23:07:00	33.5196	0.0606847	digging
M4	1	2023-07-07 23:08:00	33.5196	0.0624744	digging
M4	1	2023-07-07 23:09:00	33.7079	0.059247	digging
M4	1	2023-07-07 23:10:00	33.7079	0.0614268	digging
M4	1	2023-07-07 23:11:00	33.8983	0.0560754	digging
M4	1	2023-07-07 23:12:00	33.8983	0.0586312	digging
M4	1	2023-07-07 23:13:00	33.7079	0.0557776	digging
M4	1	2023-07-07 23:14:00	33.3334	0.0547878	digging
M4	1	2023-07-07 23:15:00	33.3333	0.0561264	digging
M4	1	2023-07-07 23:16:00	33.3334	0.0538263	digging
M4	1	2023-07-07 23:17:00	33.1492	0.0535627	digging
M4	1	2023-07-07 23:18:00	32.7869	0.0511315	digging
M4	1	2023-07-07 23:19:00	32.2581	0.0475478	digging
M4	1	2023-07-07 23:20:00	31.9149	0.0441525	digging
M4	1	2023-07-07 23:21:00	31.579	0.0404038	digging
M4	1	2023-07-07 23:22:00	30.4569	0.0126075	digging
M4	1	2023-07-07 23:23:00	23.1256	0.00899445	egg.laying
M4	1	2023-07-07 23:24:00	20.9059	0.00843163	egg.laying
M4	1	2023-07-07 23:25:00	21.172	0.00777951	egg.laying
M4	1	2023-07-07 23:26:00	20.3606	0.00741947	egg.laying
M4	1	2023-07-07 23:27:00	20.2705	0.0060791	egg.laying
M4	1	2023-07-07 23:28:00	15.5703	0.00629876	egg.laying
M4	1	2023-07-07 23:29:00	9.93378	0.00604302	egg.laying
M4	1	2023-07-07 23:30:00	14.9536	0.00618473	egg.laying
M4	1	2023-07-07 23:31:00	10.3387	0.00903227	egg.laying
M4	1	2023-07-07 23:32:00	9.21148	0.00648885	egg.laying
M4	1	2023-07-07 23:33:00	13.2164	0.00594766	egg.laying
M4	1	2023-07-07 23:34:00	9.71661	0.00621631	egg.laying
M4	1	2023-07-07 23:35:00	9.88468	0.00551828	egg.laying
M4	1	2023-07-07 23:36:00	8.79768	0.00593493	egg.laying
M4	1	2023-07-07 23:37:00	8.09232	0.0055631	egg.laying
M4	1	2023-07-07 23:38:00	7.8854	0.0058049	egg.laying
M4	1	2023-07-07 23:39:00	7.44418	0.00563379	egg.laying
M4	1	2023-07-07 23:40:00	8.68861	0.00565332	egg.laying
M4	1	2023-07-07 23:41:00	8.62603	0.00556302	egg.laying
M4	1	2023-07-07 23:42:00	8.95523	0.00513879	egg.laying
M4	1	2023-07-07 23:43:00	7.83356	0.00555974	egg.laying
M4	1	2023-07-07 23:44:00	7.27273	0.00543927	egg.laying
M4	1	2023-07-07 23:45:00	7.39828	0.00543027	egg.laying
M4	1	2023-07-07 23:46:00	8.64025	0.00499413	egg.laying
M4	1	2023-07-07 23:47:00	24.0559	0.0482276	egg.laying
M4	1	2023-07-07 23:48:00	31.579	0.109441	covering
M4	1	2023-07-07 23:49:00	33.9946	0.0990592	covering
M4	1	2023-07-07 23:50:00	34.6821	0.0874828	covering
M4	1	2023-07-07 23:51:00	34.9857	0.0823482	covering
M4	1	2023-07-07 23:52:00	35.2941	0.0708418	covering
M4	1	2023-07-07 23:53:00	35.0877	0.0499797	covering
M4	1	2023-07-07 23:54:00	34.0909	0.0677185	covering
M4	1	2023-07-07 23:55:00	33.8983	0.0631634	covering
M4	1	2023-07-07 23:56:00	34.4828	0.0523208	covering
M4	1	2023-07-07 23:57:00	34.2857	0.0655666	covering
M4	1	2023-07-07 23:58:00	34.1883	0.0490875	covering
M4	1	2023-07-07 23:59:00	33.8983	0.0762564	covering
M4	1	2023-07-08	34.2857	0.0542207	covering
M4	1	2023-07-08 00:01:00	33.3334	0.0548787	covering
M4	1	2023-07-08 00:02:00	33.7079	0.0562747	covering
M4	1	2023-07-08 00:03:00	31.25	0.0376829	covering
M4	1	2023-07-08 00:04:00	34.4828	0.0647583	covering
M4	1	2023-07-08 00:05:00	33.8983	0.050668	covering
M4	1	2023-07-08 00:06:00	33.8983	0.0451919	covering
M4	1	2023-07-08 00:07:00	33.5196	0.0512575	covering
M4	1	2023-07-08 00:08:00	32.877	0.0603056	covering
M4	1	2023-07-08 00:09:00	33.7079	0.0581256	covering
M4	1	2023-07-08 00:10:00	32.4325	0.0494595	covering
M4	1	2023-07-08 00:11:00	34.4828	0.0297679	covering
M4	1	2023-07-08 00:12:00	33.7079	0.115536	covering
M4	1	2023-07-08 00:13:00	37.2901	0.10507	covering
M4	1	2023-07-08 00:14:00	22.1402	0.0816238	covering

## Sheet: RR interval
TurtleID	Nest date	Time since the onset of egg-laying (min)	RR interval (s)
CcW06	2021-05-16	-5	1.87
CcW06	2021-05-16	-5	1.88
CcW06	2021-05-16	-5	1.89
CcW06	2021-05-16	-5	1.9
CcW06	2021-05-16	-5	1.87
CcW06	2021-05-16	-5	1.88
CcW06	2021-05-16	-5	1.86
CcW06	2021-05-16	-5	1.85
CcW06	2021-05-16	-5	1.86
CcW06	2021-05-16	-5	1.87
CcW06	2021-05-16	-5	1.86
CcW06	2021-05-16	-5	1.88
CcW06	2021-05-16	-5	1.88
CcW06	2021-05-16	-5	1.86
CcW06	2021-05-16	-5	1.71
CcW06	2021-05-16	-5	2.07
CcW06	2021-05-16	-5	1.73
CcW06	2021-05-16	-5	2.03
CcW06	2021-05-16	-5	1.89
CcW06	2021-05-16	-5	1.88
CcW06	2021-05-16	-5	1.88
CcW06	2021-05-16	-5	1.87
CcW06	2021-05-16	-5	1.85
CcW06	2021-05-16	-5	1.87
CcW06	2021-05-16	-5	1.87
CcW06	2021-05-16	-5	1.85
CcW06	2021-05-16	-5	1.85
CcW06	2021-05-16	-5	2.04
CcW06	2021-05-16	-5	1.72
CcW06	2021-05-16	-5	1.87
CcW06	2021-05-16	-5	2.27
CcW06	2021-05-16	-5	1.48
CcW06	2021-05-16	-4	1.89
CcW06	2021-05-16	-4	1.87
CcW06	2021-05-16	-4	1.88
CcW06	2021-05-16	-4	2.44
CcW06	2021-05-16	-4	1.3
CcW06	2021-05-16	-4	1.88
CcW06	2021-05-16	-4	1.86
CcW06	2021-05-16	-4	1.85
CcW06	2021-05-16	-4	1.87
CcW06	2021-05-16	-4	1.88
CcW06	2021-05-16	-4	1.87
CcW06	2021-05-16	-4	1.85
CcW06	2021-05-16	-4	1.89
CcW06	2021-05-16	-4	1.54
CcW06	2021-05-16	-4	2.25
CcW06	2021-05-16	-4	1.87
CcW06	2021-05-16	-4	1.91
CcW06	2021-05-16	-4	1.98
CcW06	2021-05-16	-4	1.82
CcW06	2021-05-16	-4	1.89
CcW06	2021-05-16	-4	1.91
CcW06	2021-05-16	-4	1.92
CcW06	2021-05-16	-4	1.88
CcW06	2021-05-16	-4	1.88
CcW06	2021-05-16	-4	1.89
CcW06	2021-05-16	-4	1.88
CcW06	2021-05-16	-4	1.88
CcW06	2021-05-16	-4	1.88
CcW06	2021-05-16	-4	1.89
CcW06	2021-05-16	-4	1.54
CcW06	2021-05-16	-4	2.24
CcW06	2021-05-16	-4	1.81
CcW06	2021-05-16	-3	0.96
CcW06	2021-05-16	-3	1.13
CcW06	2021-05-16	-3	1.27
CcW06	2021-05-16	-3	2.58
CcW06	2021-05-16	-3	1.9
CcW06	2021-05-16	-3	1.9
CcW06	2021-05-16	-3	1.89
CcW06	2021-05-16	-3	1.9
CcW06	2021-05-16	-3	1.9
CcW06	2021-05-16	-3	1.88
CcW06	2021-05-16	-3	1.89
CcW06	2021-05-16	-3	1.86
CcW06	2021-05-16	-3	1.93
CcW06	2021-05-16	-3	1.92
CcW06	2021-05-16	-3	1.91
CcW06	2021-05-16	-3	1.9
CcW06	2021-05-16	-3	2.2
CcW06	2021-05-16	-3	1.61
CcW06	2021-05-16	-3	1.9
CcW06	2021-05-16	-3	1.46
CcW06	2021-05-16	-3	2.37
CcW06	2021-05-16	-3	1.92
CcW06	2021-05-16	-3	1.89
CcW06	2021-05-16	-3	1.9
CcW06	2021-05-16	-3	1.89
CcW06	2021-05-16	-3	1.88
CcW06	2021-05-16	-3	1.9
CcW06	2021-05-16	-3	1.88
CcW06	2021-05-16	-3	1.88
CcW06	2021-05-16	-3	1.94
CcW06	2021-05-16	-3	0.83
CcW06	2021-05-16	-3	1.39
CcW06	2021-05-16	-3	1.61
CcW06	2021-05-16	-2	1.9
CcW06	2021-05-16	-2	1.92
CcW06	2021-05-16	-2	1.91
CcW06	2021-05-16	-2	1.89
CcW06	2021-05-16	-2	1.91
CcW06	2021-05-16	-2	1.88
CcW06	2021-05-16	-2	1.9
CcW06	2021-05-16	-2	1.89
CcW06	2021-05-16	-2	1.88
CcW06	2021-05-16	-2	1.87
CcW06	2021-05-16	-2	1.89
CcW06	2021-05-16	-2	1.89
CcW06	2021-05-16	-2	1.89
CcW06	2021-05-16	-2	1.92
CcW06	2021-05-16	-2	2.45
CcW06	2021-05-16	-2	0.85
CcW06	2021-05-16	-2	2.4
CcW06	2021-05-16	-2	1.86
CcW06	2021-05-16	-2	1.95
CcW06	2021-05-16	-2	1.91
CcW06	2021-05-16	-2	1.93
CcW06	2021-05-16	-2	1.88
CcW06	2021-05-16	-2	1.91
CcW06	2021-05-16	-2	1.89
CcW06	2021-05-16	-2	1.9
CcW06	2021-05-16	-2	1.88
CcW06	2021-05-16	-2	1.9
CcW06	2021-05-16	-2	1.9
CcW06	2021-05-16	-2	1.89
CcW06	2021-05-16	-2	1.92
CcW06	2021-05-16	-2	2.49
CcW06	2021-05-16	-2	1.41
CcW06	2021-05-16	-1	1.93
CcW06	2021-05-16	-1	1.13
CcW06	2021-05-16	-1	0.8
CcW06	2021-05-16	-1	1.94
CcW06	2021-05-16	-1	1.92
CcW06	2021-05-16	-1	1.91
CcW06	2021-05-16	-1	1.93
CcW06	2021-05-16	-1	1.92
CcW06	2021-05-16	-1	1.91
CcW06	2021-05-16	-1	1.91
CcW06	2021-05-16	-1	1.89
CcW06	2021-05-16	-1	1.88
CcW06	2021-05-16	-1	1.92
CcW06	2021-05-16	-1	1.89
CcW06	2021-05-16	-1	1.91
CcW06	2021-05-16	-1	1.92
CcW06	2021-05-16	-1	1.93
CcW06	2021-05-16	-1	1.92
CcW06	2021-05-16	-1	1.96
CcW06	2021-05-16	-1	1.92
CcW06	2021-05-16	-1	1.94
CcW06	2021-05-16	-1	1.93
CcW06	2021-05-16	-1	1.92
CcW06	2021-05-16	-1	1.88
CcW06	2021-05-16	-1	1.97
CcW06	2021-05-16	-1	1.92
CcW06	2021-05-16	-1	1.9
CcW06	2021-05-16	-1	1.89
CcW06	2021-05-16	-1	1.92
CcW06	2021-05-16	-1	1.91
CcW06	2021-05-16	-1	1.91
CcW06	2021-05-16	-1	1.92
CcW06	2021-05-16	0	1.96
CcW06	2021-05-16	0	1.96
CcW06	2021-05-16	0	1.92
CcW06	2021-05-16	0	1.92
CcW06	2021-05-16	0	1.93
CcW06	2021-05-16	0	1.92
CcW06	2021-05-16	0	1.92
CcW06	2021-05-16	0	1.91
CcW06	2021-05-16	0	1.94
CcW06	2021-05-16	0	1.93
CcW06	2021-05-16	0	2.18
CcW06	2021-05-16	0	1.68
CcW06	2021-05-16	0	1.91
CcW06	2021-05-16	0	1.88
CcW06	2021-05-16	0	1.93
CcW06	2021-05-16	0	1.98
CcW06	2021-05-16	0	1.94
CcW06	2021-05-16	0	1.93
CcW06	2021-05-16	0	1.93
CcW06	2021-05-16	0	1.93
CcW06	2021-05-16	0	1.91
CcW06	2021-05-16	0	1.91
CcW06	2021-05-16	0	1.95
CcW06	2021-05-16	0	1.95
CcW06	2021-05-16	0	1.95
CcW06	2021-05-16	0	1.96
CcW06	2021-05-16	0	1.93
CcW06	2021-05-16	0	1.82
CcW06	2021-05-16	0	2.03
CcW06	2021-05-16	0	1.93
CcW06	2021-05-16	0	1.92
CcW06	2021-05-16	1	1.28
CcW06	2021-05-16	1	2.54
CcW06	2021-05-16	1	1.92
CcW06	2021-05-16	1	1.94
CcW06	2021-05-16	1	1.93
CcW06	2021-05-16	1	1.92
CcW06	2021-05-16	1	1.91
CcW06	2021-05-16	1	1.94
CcW06	2021-05-16	1	1.93
CcW06	2021-05-16	1	1.94
CcW06	2021-05-16	1	1.93
CcW06	2021-05-16	1	1.95
CcW06	2021-05-16	1	1.92
CcW06	2021-05-16	1	1.92
CcW06	2021-05-16	1	1.93
CcW06	2021-05-16	1	1.98
CcW06	2021-05-16	1	1.99
CcW06	2021-05-16	1	2.14
CcW06	2021-05-16	1	1.78
CcW06	2021-05-16	1	1.95
CcW06	2021-05-16	1	1.95
CcW06	2021-05-16	1	1.94
CcW06	2021-05-16	1	1.94
CcW06	2021-05-16	1	1.95
CcW06	2021-05-16	1	1.92
CcW06	2021-05-16	1	1.95
CcW06	2021-05-16	1	1.94
CcW06	2021-05-16	1	1.93
CcW06	2021-05-16	1	1.95
CcW06	2021-05-16	1	1.97
CcW06	2021-05-16	1	1.97
CcW06	2021-05-16	2	1.94
CcW06	2021-05-16	2	1.93
CcW06	2021-05-16	2	1.74
CcW06	2021-05-16	2	2.17
CcW06	2021-05-16	2	1.96
CcW06	2021-05-16	2	1.97
CcW06	2021-05-16	2	1.21
CcW06	2021-05-16	2	2.72
CcW06	2021-05-16	2	1.96
CcW06	2021-05-16	2	1.96
CcW06	2021-05-16	2	1.98
CcW06	2021-05-16	2	1.97
CcW06	2021-05-16	2	2.02
CcW06	2021-05-16	2	2
CcW06	2021-05-16	2	1.61
CcW06	2021-05-16	2	1.86
CcW06	2021-05-16	2	2.46
CcW06	2021-05-16	2	1.95
CcW06	2021-05-16	2	1.15
CcW06	2021-05-16	2	0.8
CcW06	2021-05-16	2	1.98
CcW06	2021-05-16	2	1.1
CcW06	2021-05-16	2	0.88
CcW06	2021-05-16	2	1.99
CcW06	2021-05-16	2	1.99
CcW06	2021-05-16	2	1.98
CcW06	2021-05-16	2	1.97
CcW06	2021-05-16	2	2
CcW06	2021-05-16	2	1.96
CcW06	2021-05-16	2	1.98
CcW06	2021-05-16	2	1.96
CcW06	2021-05-16	2	1.97
CcW06	2021-05-16	3	2
CcW06	2021-05-16	3	1.97
CcW06	2021-05-16	3	1.94
CcW06	2021-05-16	3	1.97
CcW06	2021-05-16	3	1.98
CcW06	2021-05-16	3	1.98
CcW06	2021-05-16	3	1.78
CcW06	2021-05-16	3	2.06
CcW06	2021-05-16	3	2.01
CcW06	2021-05-16	3	1.99
CcW06	2021-05-16	3	2
CcW06	2021-05-16	3	1.53
CcW06	2021-05-16	3	2.45
CcW06	2021-05-16	3	1.98
CcW06	2021-05-16	3	1.97
CcW06	2021-05-16	3	2
CcW06	2021-05-16	3	2.01
CcW06	2021-05-16	3	1.98
CcW06	2021-05-16	3	1.98
CcW06	2021-05-16	3	1.95
CcW06	2021-05-16	3	1.98
CcW06	2021-05-16	3	1.98
CcW06	2021-05-16	3	1.97
CcW06	2021-05-16	3	1.95
CcW06	2021-05-16	3	1.94
CcW06	2021-05-16	3	1.99
CcW06	2021-05-16	3	2.04
CcW06	2021-05-16	3	2.05
CcW06	2021-05-16	3	2.05
CcW06	2021-05-16	3	2.06
CcW06	2021-05-16	3	2.07
CcW06	2021-05-16	4	2.01
CcW06	2021-05-16	4	2.4
CcW06	2021-05-16	4	1.65
CcW06	2021-05-16	4	2.02
CcW06	2021-05-16	4	2.02
CcW06	2021-05-16	4	2.04
CcW06	2021-05-16	4	2.06
CcW06	2021-05-16	4	2.04
CcW06	2021-05-16	4	2.07
CcW06	2021-05-16	4	2.04
CcW06	2021-05-16	4	2.01
CcW06	2021-05-16	4	2
CcW06	2021-05-16	4	1.99
CcW06	2021-05-16	4	2.01
CcW06	2021-05-16	4	2.03
CcW06	2021-05-16	4	2.03
CcW06	2021-05-16	4	2.05
CcW06	2021-05-16	4	2.05
CcW06	2021-05-16	4	2.07
CcW06	2021-05-16	4	2.05
CcW06	2021-05-16	4	2.07
CcW06	2021-05-16	4	2.02
CcW06	2021-05-16	4	2.03
CcW06	2021-05-16	4	2.03
CcW06	2021-05-16	4	2.04
CcW06	2021-05-16	4	2
CcW06	2021-05-16	4	2.04
CcW06	2021-05-16	4	2.07
CcW06	2021-05-16	4	2.16
CcW06	2021-05-16	5	2.34
CcW06	2021-05-16	5	2.18
CcW06	2021-05-16	5	2.07
CcW06	2021-05-16	5	2.14
CcW06	2021-05-16	5	2.13
CcW06	2021-05-16	5	2.14
CcW06	2021-05-16	5	2.2
CcW06	2021-05-16	5	2.13
CcW06	2021-05-16	5	2.08
CcW06	2021-05-16	5	2.19
CcW06	2021-05-16	5	2.27
CcW06	2021-05-16	5	2.23
CcW06	2021-05-16	5	2.24
CcW06	2021-05-16	5	2.35
CcW06	2021-05-16	5	2.31
CcW06	2021-05-16	5	2.1
CcW06	2021-05-16	5	2.5
CcW06	2021-05-16	5	2.2
CcW06	2021-05-16	5	4.34
CcW06	2021-05-16	5	2.74
CcW06	2021-05-16	5	2.28
CcW06	2021-05-16	5	2.23
CcW06	2021-05-16	5	2.27
CcW06	2021-05-16	5	2.32
CcW06	2021-05-16	5	2.63
CcW06	2021-05-16	5	2.4
CcW06	2021-05-16	6	3.93
CcW06	2021-05-16	6	4.27
CcW06	2021-05-16	6	3.27
CcW06	2021-05-16	6	2.18
CcW06	2021-05-16	6	2.32
CcW06	2021-05-16	6	2.37
CcW06	2021-05-16	6	2.34
CcW06	2021-05-16	6	2.29
CcW06	2021-05-16	6	2.41
CcW06	2021-05-16	6	2.19
CcW06	2021-05-16	6	2.44
CcW06	2021-05-16	6	2.27
CcW06	2021-05-16	6	2.41
CcW06	2021-05-16	6	2.34
CcW06	2021-05-16	6	2.51
CcW06	2021-05-16	6	2.4
CcW06	2021-05-16	6	2.68
CcW06	2021-05-16	6	2.18
CcW06	2021-05-16	6	4.99
CcW06	2021-05-16	6	4.34
CcW06	2021-05-16	7	4.23
CcW06	2021-05-16	7	3.13
CcW06	2021-05-16	7	4.78
CcW06	2021-05-16	7	2.39
CcW06	2021-05-16	7	2.53
CcW06	2021-05-16	7	2.22
CcW06	2021-05-16	7	2.35
CcW06	2021-05-16	7	4.63
CcW06	2021-05-16	7	4.1
CcW06	2021-05-16	7	3.78
CcW06	2021-05-16	7	3.54
CcW06	2021-05-16	7	4.79
CcW06	2021-05-16	7	2.6
CcW06	2021-05-16	7	2.21
CcW06	2021-05-16	7	4.05
CcW06	2021-05-16	7	2.78
CcW06	2021-05-16	7	4.05
CcW06	2021-05-16	7	3.52
CcW06	2021-05-16	8	3.86
CcW06	2021-05-16	8	3.2
CcW06	2021-05-16	8	2.47
CcW06	2021-05-16	8	2.65
CcW06	2021-05-16	8	2.23
CcW06	2021-05-16	8	4.05
CcW06	2021-05-16	8	3.3
CcW06	2021-05-16	8	4.31
CcW06	2021-05-16	8	3.62
CcW06	2021-05-16	8	4.13
CcW06	2021-05-16	8	4.03
CcW06	2021-05-16	8	4.01
CcW06	2021-05-16	8	4.71
CcW06	2021-05-16	8	2.81
CcW06	2021-05-16	8	2.49
CcW06	2021-05-16	8	2.93
CcW06	2021-05-16	8	3.88
CcW06	2021-05-16	9	3.82
CcW06	2021-05-16	9	2.78
CcW06	2021-05-16	9	3.81
CcW06	2021-05-16	9	3.55
CcW06	2021-05-16	9	4.32
CcW06	2021-05-16	9	4.07
CcW06	2021-05-16	9	2.94
CcW06	2021-05-16	9	4.35
CcW06	2021-05-16	9	3.74
CcW06	2021-05-16	9	4.81
CcW06	2021-05-16	9	4.01
CcW06	2021-05-16	9	4.1
CcW06	2021-05-16	9	3.31
CcW06	2021-05-16	9	3.93
CcW06	2021-05-16	9	4.23
CcW06	2021-05-16	9	3.03
CcW06	2021-05-16	9	2.93
CcW06	2021-05-16	10	4.19
CcW06	2021-05-16	10	3.2
CcW06	2021-05-16	10	4.8
CcW06	2021-05-16	10	4.63
CcW06	2021-05-16	10	4.39
CcW06	2021-05-16	10	3.81
CcW06	2021-05-16	10	3.03
CcW06	2021-05-16	10	2.7
CcW06	2021-05-16	10	2.18
CcW06	2021-05-16	10	4.78
CcW06	2021-05-16	10	3.61
CcW06	2021-05-16	10	4.1
CcW06	2021-05-16	10	2.91
CcW06	2021-05-16	10	4.46
CcW06	2021-05-16	10	3.3
CcW06	2021-05-16	10	3.49
CcW06	2021-05-16	11	3.84
CcW06	2021-05-16	11	3.01
CcW06	2021-05-16	11	4.8
CcW06	2021-05-16	11	4.61
CcW06	2021-05-16	11	3.24
CcW06	2021-05-16	11	2.39
CcW06	2021-05-16	11	4.59
CcW06	2021-05-16	11	4.56
CcW06	2021-05-16	11	3.93
CcW06	2021-05-16	11	4.41
CcW06	2021-05-16	11	4.73
CcW06	2021-05-16	11	4.57
CcW06	2021-05-16	11	3.35
CcW06	2021-05-16	11	4.73
CcW06	2021-05-16	12	4.15
CcW06	2021-05-16	12	3.77
CcW06	2021-05-16	12	4.2
CcW06	2021-05-16	12	4.5
CcW06	2021-05-16	12	4.21
CcW06	2021-05-16	12	4.42
CcW06	2021-05-16	12	3.39
CcW06	2021-05-16	12	5.56
CcW06	2021-05-16	12	4.52
CcW06	2021-05-16	12	4.39
CcW06	2021-05-16	12	4.04
CcW06	2021-05-16	12	3.82
CcW06	2021-05-16	12	4.27
CcW06	2021-05-16	12	3.12
CcW06	2021-05-16	12	4.12
CcW06	2021-05-16	13	3.67
CcW06	2021-05-16	13	3.9
CcW06	2021-05-16	13	5.25
CcW06	2021-05-16	13	4.53
CcW06	2021-05-16	13	3.58
CcW06	2021-05-16	13	4.33
CcW06	2021-05-16	13	5.23
CcW06	2021-05-16	13	3.33
CcW06	2021-05-16	13	5.51
CcW06	2021-05-16	13	4.76
CcW06	2021-05-16	13	5.13
CcW06	2021-05-16	13	3.43
CcW06	2021-05-16	13	4.73
CcW06	2021-05-16	13	3.84
CcW06	2021-05-16	14	4.24
CcW06	2021-05-16	14	4.29
CcW06	2021-05-16	14	3.68
CcW06	2021-05-16	14	4.16
CcW06	2021-05-16	14	4.71
CcW06	2021-05-16	14	4.51
CcW06	2021-05-16	14	4.31
CcW06	2021-05-16	14	3.61
CcW06	2021-05-16	14	4.41
CcW06	2021-05-16	14	3.77
CcW06	2021-05-16	14	3.87
CcW06	2021-05-16	14	3.66
CcW06	2021-05-16	14	4.6
CcW06	2021-05-16	14	4.72
CcW06	2021-05-16	15	3.3
CcW06	2021-05-16	15	3.83
CcW06	2021-05-16	15	4.38
CcW06	2021-05-16	15	4.02
CcW06	2021-05-16	15	5.27
CcW06	2021-05-16	15	4.39
CcW06	2021-05-16	15	3.4
CcW06	2021-05-16	15	3.82
CcW06	2021-05-16	15	4.47
CcW06	2021-05-16	15	4.18
CcW06	2021-05-16	15	4.88
CcW06	2021-05-16	15	4.34
CcW06	2021-05-16	15	4.27
CcW06	2021-05-16	15	3.15
CcW06	2021-05-16	16	5.06
CcW06	2021-05-16	16	3.82
CcW06	2021-05-16	16	2.91
CcW06	2021-05-16	16	4.46
CcW06	2021-05-16	16	5.01
CcW06	2021-05-16	16	4.64
CcW06	2021-05-16	16	4.01
CcW06	2021-05-16	16	4.34
CcW06	2021-05-16	16	4.74
CcW06	2021-05-16	16	5.49
CcW06	2021-05-16	16	4.49
CcW06	2021-05-16	16	4.28
CcW06	2021-05-16	16	3.02
CcW06	2021-05-16	16	4.26
CcW06	2021-05-16	17	5.39
CcW06	2021-05-16	17	2.85
CcW06	2021-05-16	17	4.45
CcW06	2021-05-16	17	4.68
CcW06	2021-05-16	17	3.81
CcW06	2021-05-16	17	4.31
CcW06	2021-05-16	17	4.53
CcW06	2021-05-16	17	5.47
CcW06	2021-05-16	17	3.95
CcW06	2021-05-16	17	5.42
CcW06	2021-05-16	17	4.76
CcW06	2021-05-16	17	4.1
CcW06	2021-05-16	17	4.05
CcW06	2021-05-16	17	3.69
CcW06	2021-05-16	18	3.6
CcW06	2021-05-16	18	4.01
CcW06	2021-05-16	18	4.09
CcW06	2021-05-16	18	5.42
CcW06	2021-05-16	18	3.62
CcW06	2021-05-16	18	4.75
CcW06	2021-05-16	18	4.04
CcW06	2021-05-16	18	4.39
CcW06	2021-05-16	18	4.71
CcW06	2021-05-16	18	4.83
CcW06	2021-05-16	18	4.64
CcW06	2021-05-16	18	4.05
CcW06	2021-05-16	18	5.96
CcW06	2021-05-16	19	4.6
CcW06	2021-05-16	19	4.2
CcW06	2021-05-16	19	2.84
CcW06	2021-05-16	19	4.24
CcW06	2021-05-16	19	3.98
CcW06	2021-05-16	19	4.85
CcW06	2021-05-16	19	4.48
CcW06	2021-05-16	19	4.36
CcW06	2021-05-16	19	4.16
CcW06	2021-05-16	19	3.93
CcW06	2021-05-16	19	3.42
CcW06	2021-05-16	19	3.83
CcW06	2021-05-16	19	3.83
CcW06	2021-05-16	19	2.77
CcW06	2021-05-16	19	2.5
CcW06	2021-05-16	19	4.55
CcW06	2021-05-16	20	3.38
CcW06	2021-05-16	20	3.19
CcW06	2021-05-16	20	2.35
CcW06	2021-05-16	20	3.92
CcW06	2021-05-16	20	3.79
CcW06	2021-05-16	20	2.78
CcW06	2021-05-16	20	3.63
CcW06	2021-05-16	20	3.79
CcW06	2021-05-16	20	2.7
CcW06	2021-05-16	20	2.47
CcW06	2021-05-16	20	3.64
CcW06	2021-05-16	20	2.7
CcW06	2021-05-16	20	2.88
CcW06	2021-05-16	20	2.41
CcW06	2021-05-16	20	2.58
CcW06	2021-05-16	20	2.29
CcW06	2021-05-16	20	2.59
CcW06	2021-05-16	20	2.39
CcW06	2021-05-16	20	2.41
CcW06	2021-05-16	20	2.34
CcW06	2021-05-16	20	2.33
CcW06	2021-05-16	21	2.24
CcW06	2021-05-16	21	2.18
CcW06	2021-05-16	21	2.21
CcW06	2021-05-16	21	2.13
CcW06	2021-05-16	21	2.31
CcW06	2021-05-16	21	2.85
CcW06	2021-05-16	21	2.32
CcW06	2021-05-16	21	2.24
CcW06	2021-05-16	21	2.2
CcW06	2021-05-16	21	1.07
CcW06	2021-05-16	21	3.29
CcW06	2021-05-16	21	2.15
CcW06	2021-05-16	21	2.12
CcW06	2021-05-16	21	2.11
CcW06	2021-05-16	21	2.09
CcW06	2021-05-16	21	2.07
CcW06	2021-05-16	21	2.05
CcW06	2021-05-16	21	2
CcW06	2021-05-16	21	2.58
CcW06	2021-05-16	21	1.51
CcW06	2021-05-16	21	2
CcW06	2021-05-16	21	2
CcW06	2021-05-16	21	1.95
CcW06	2021-05-16	21	2.77
CcW06	2021-05-16	21	1.3
CcW06	2021-05-16	21	1.95
CcW06	2021-05-16	21	1.92
CcW06	2021-05-16	21	1.94
CcW06	2021-05-16	21	0.99
CcW06	2021-05-16	22	2.86
CcW06	2021-05-16	22	1.1
CcW06	2021-05-16	22	2.74
CcW06	2021-05-16	22	1.76
CcW06	2021-05-16	22	2.04
CcW06	2021-05-16	22	1.97
CcW06	2021-05-16	22	1.93
CcW06	2021-05-16	22	1.92
CcW06	2021-05-16	22	1.94
CcW06	2021-05-16	22	1.92
CcW06	2021-05-16	22	1.89
CcW06	2021-05-16	22	1.9
CcW06	2021-05-16	22	1.87
CcW06	2021-05-16	22	1.87
CcW06	2021-05-16	22	1.89
CcW06	2021-05-16	22	1.87
CcW06	2021-05-16	22	1.86
CcW06	2021-05-16	22	1.84
CcW06	2021-05-16	22	1.87
CcW06	2021-05-16	22	1.88
CcW06	2021-05-16	22	1.87
CcW06	2021-05-16	22	1.69
CcW06	2021-05-16	22	2
CcW06	2021-05-16	22	1.55
CcW06	2021-05-16	22	2.17
CcW06	2021-05-16	22	1.82
CcW06	2021-05-16	22	1.83
CcW06	2021-05-16	22	1.83
CcW06	2021-05-16	22	1.83
CcW06	2021-05-16	22	1.84
CcW06	2021-05-16	22	1.8
CcW06	2021-05-16	23	1.82
CcW06	2021-05-16	23	1.82
CcW06	2021-05-16	23	1.82
CcW06	2021-05-16	23	1.83
CcW06	2021-05-16	23	1.79
CcW06	2021-05-16	23	1.8
CcW06	2021-05-16	23	1.82
CcW06	2021-05-16	23	1.81
CcW06	2021-05-16	23	1.79
CcW06	2021-05-16	23	1.79
CcW06	2021-05-16	23	1.79
CcW06	2021-05-16	23	1.81
CcW06	2021-05-16	23	1.8
CcW06	2021-05-16	23	1.79
CcW06	2021-05-16	23	1.79
CcW06	2021-05-16	23	1.44
CcW06	2021-05-16	23	2.18
CcW06	2021-05-16	23	1.8
CcW06	2021-05-16	23	1.79
CcW06	2021-05-16	23	1.8
CcW06	2021-05-16	23	1.49
CcW06	2021-05-16	23	2.14
CcW06	2021-05-16	23	1.82
CcW06	2021-05-16	23	1.8
CcW06	2021-05-16	23	1.77
CcW06	2021-05-16	23	1.78
CcW06	2021-05-16	23	1.79
CcW06	2021-05-16	23	1.81
CcW06	2021-05-16	23	1.83
CcW06	2021-05-16	23	1.81
CcW06	2021-05-16	23	1.8
CcW06	2021-05-16	23	1.78
CcW06	2021-05-16	23	1.78
CcW06	2021-05-16	24	1.79
CcW06	2021-05-16	24	1.82
CcW06	2021-05-16	24	1.81
CcW06	2021-05-16	24	1.82
CcW06	2021-05-16	24	1.78
CcW06	2021-05-16	24	1.78
CcW06	2021-05-16	24	1.81
CcW06	2021-05-16	24	1.82
CcW06	2021-05-16	24	1.78
CcW06	2021-05-16	24	1.79
CcW06	2021-05-16	24	1.81
CcW06	2021-05-16	24	1.8
CcW06	2021-05-16	24	1.81
CcW06	2021-05-16	24	1.81
CcW06	2021-05-16	24	1.78
CcW06	2021-05-16	24	1.78
CcW06	2021-05-16	24	1.79
CcW06	2021-05-16	24	1.78
CcW06	2021-05-16	24	1.8
CcW06	2021-05-16	24	1.8
CcW06	2021-05-16	24	2.08
CcW06	2021-05-16	24	1.59
CcW06	2021-05-16	24	1.83
CcW06	2021-05-16	24	1.84
CcW06	2021-05-16	24	1.79
CcW06	2021-05-16	24	1.79
CcW06	2021-05-16	24	1.8
CcW06	2021-05-16	24	1.8
CcW06	2021-05-16	24	1.81
CcW06	2021-05-16	24	1.82
CcW06	2021-05-16	24	1.86
CcW06	2021-05-16	24	1.85
CcW06	2021-05-16	24	1.83
CcW06	2021-06-09	-5	1.84
CcW06	2021-06-09	-5	1.85
CcW06	2021-06-09	-5	1.84
CcW06	2021-06-09	-5	1.88
CcW06	2021-06-09	-5	1.92
CcW06	2021-06-09	-5	1.9
CcW06	2021-06-09	-5	1.89
CcW06	2021-06-09	-5	1.89
CcW06	2021-06-09	-5	1.87
CcW06	2021-06-09	-5	1.86
CcW06	2021-06-09	-5	1.86
CcW06	2021-06-09	-5	1.84
CcW06	2021-06-09	-5	1.83
CcW06	2021-06-09	-5	1.87
CcW06	2021-06-09	-5	1.84
CcW06	2021-06-09	-5	1.89
CcW06	2021-06-09	-5	1.91
CcW06	2021-06-09	-5	1.87
CcW06	2021-06-09	-5	1.94
CcW06	2021-06-09	-5	2.58
CcW06	2021-06-09	-5	1.28
CcW06	2021-06-09	-5	1.89
CcW06	2021-06-09	-5	1.91
CcW06	2021-06-09	-5	1.92
CcW06	2021-06-09	-5	1.91
CcW06	2021-06-09	-5	1.92
CcW06	2021-06-09	-5	1.88
CcW06	2021-06-09	-5	1.86
CcW06	2021-06-09	-5	1.87
CcW06	2021-06-09	-5	1.86
CcW06	2021-06-09	-5	1.88
CcW06	2021-06-09	-5	1.87
CcW06	2021-06-09	-4	1.86
CcW06	2021-06-09	-4	1.88
CcW06	2021-06-09	-4	1.85
CcW06	2021-06-09	-4	1.9
CcW06	2021-06-09	-4	1.89
CcW06	2021-06-09	-4	1.9
CcW06	2021-06-09	-4	1.87
CcW06	2021-06-09	-4	1.89
CcW06	2021-06-09	-4	1.88
CcW06	2021-06-09	-4	1.87
CcW06	2021-06-09	-4	1.87
CcW06	2021-06-09	-4	1.85
CcW06	2021-06-09	-4	1.82
CcW06	2021-06-09	-4	1.86
CcW06	2021-06-09	-4	1.84
CcW06	2021-06-09	-4	1.84
CcW06	2021-06-09	-4	1.86
CcW06	2021-06-09	-4	1.85
CcW06	2021-06-09	-4	1.85
CcW06	2021-06-09	-4	1.85
CcW06	2021-06-09	-4	1.85
CcW06	2021-06-09	-4	1.91
CcW06	2021-06-09	-4	1.91
CcW06	2021-06-09	-4	1.91
CcW06	2021-06-09	-4	1.9
CcW06	2021-06-09	-4	1.88
CcW06	2021-06-09	-4	1.88
CcW06	2021-06-09	-4	1.87
CcW06	2021-06-09	-4	1.87
CcW06	2021-06-09	-4	1.88
CcW06	2021-06-09	-4	1.86
CcW06	2021-06-09	-4	1.86
CcW06	2021-06-09	-3	1.88
CcW06	2021-06-09	-3	1.85
CcW06	2021-06-09	-3	1.87
CcW06	2021-06-09	-3	2.51
CcW06	2021-06-09	-3	1.23
CcW06	2021-06-09	-3	1.89
CcW06	2021-06-09	-3	1.87
CcW06	2021-06-09	-3	1.92
CcW06	2021-06-09	-3	1.89
CcW06	2021-06-09	-3	1.88
CcW06	2021-06-09	-3	1.86
CcW06	2021-06-09	-3	1.84
CcW06	2021-06-09	-3	1.86
CcW06	2021-06-09	-3	1.84
CcW06	2021-06-09	-3	1.85
CcW06	2021-06-09	-3	1.86
CcW06	2021-06-09	-3	1.84
CcW06	2021-06-09	-3	1.85
CcW06	2021-06-09	-3	1.83
CcW06	2021-06-09	-3	1.86
CcW06	2021-06-09	-3	1.86
CcW06	2021-06-09	-3	1.88
CcW06	2021-06-09	-3	1.86
CcW06	2021-06-09	-3	1.89
CcW06	2021-06-09	-3	1.86
CcW06	2021-06-09	-3	1.85
CcW06	2021-06-09	-3	1.86
CcW06	2021-06-09	-3	1.84
CcW06	2021-06-09	-3	1.83
CcW06	2021-06-09	-3	1.84
CcW06	2021-06-09	-3	1.84
CcW06	2021-06-09	-3	1.85
CcW06	2021-06-09	-2	1.85
CcW06	2021-06-09	-2	1.84
CcW06	2021-06-09	-2	1.84
CcW06	2021-06-09	-2	1.87
CcW06	2021-06-09	-2	1.85
CcW06	2021-06-09	-2	1.88
CcW06	2021-06-09	-2	1.89
CcW06	2021-06-09	-2	1.89
CcW06	2021-06-09	-2	1.88
CcW06	2021-06-09	-2	1.89
CcW06	2021-06-09	-2	1.87
CcW06	2021-06-09	-2	1.86
CcW06	2021-06-09	-2	1.85
CcW06	2021-06-09	-2	1.83
CcW06	2021-06-09	-2	1.84
CcW06	2021-06-09	-2	1.85
CcW06	2021-06-09	-2	1.83
CcW06	2021-06-09	-2	1.84
CcW06	2021-06-09	-2	2.17
CcW06	2021-06-09	-2	1.56
CcW06	2021-06-09	-2	1.85
CcW06	2021-06-09	-2	1.87
CcW06	2021-06-09	-2	1.89
CcW06	2021-06-09	-2	1.88
CcW06	2021-06-09	-2	1.86
CcW06	2021-06-09	-2	1.88
CcW06	2021-06-09	-2	1.87
CcW06	2021-06-09	-2	1.84
CcW06	2021-06-09	-2	1.86
CcW06	2021-06-09	-2	1.83
CcW06	2021-06-09	-2	1.85
CcW06	2021-06-09	-2	1.86
CcW06	2021-06-09	-1	1.89
CcW06	2021-06-09	-1	1.89
CcW06	2021-06-09	-1	1.91
CcW06	2021-06-09	-1	1.89
CcW06	2021-06-09	-1	1.88
CcW06	2021-06-09	-1	1.9
CcW06	2021-06-09	-1	1.91
CcW06	2021-06-09	-1	1.9
CcW06	2021-06-09	-1	1.88
CcW06	2021-06-09	-1	1.88
CcW06	2021-06-09	-1	1.87
CcW06	2021-06-09	-1	1.87
CcW06	2021-06-09	-1	1.87
CcW06	2021-06-09	-1	1.85
CcW06	2021-06-09	-1	1.86
CcW06	2021-06-09	-1	1.86
CcW06	2021-06-09	-1	1.84
CcW06	2021-06-09	-1	1.87
CcW06	2021-06-09	-1	1.84
CcW06	2021-06-09	-1	1.85
CcW06	2021-06-09	-1	1.88
CcW06	2021-06-09	-1	1.87
CcW06	2021-06-09	-1	1.87
CcW06	2021-06-09	-1	1.87
CcW06	2021-06-09	-1	1.86
CcW06	2021-06-09	-1	1.89
CcW06	2021-06-09	-1	1.88
CcW06	2021-06-09	-1	1.85
CcW06	2021-06-09	-1	1.84
CcW06	2021-06-09	-1	1.85
CcW06	2021-06-09	-1	1.85
CcW06	2021-06-09	-1	1.84
CcW06	2021-06-09	0	1.83
CcW06	2021-06-09	0	1.83
CcW06	2021-06-09	0	1.87
CcW06	2021-06-09	0	1.84
CcW06	2021-06-09	0	1.86
CcW06	2021-06-09	0	1.71
CcW06	2021-06-09	0	2
CcW06	2021-06-09	0	1.87
CcW06	2021-06-09	0	1.87
CcW06	2021-06-09	0	1.86
CcW06	2021-06-09	0	1.88
CcW06	2021-06-09	0	1.85
CcW06	2021-06-09	0	1.85
CcW06	2021-06-09	0	1.5
CcW06	2021-06-09	0	2.22
CcW06	2021-06-09	0	1.85
CcW06	2021-06-09	0	1.84
CcW06	2021-06-09	0	1.85
CcW06	2021-06-09	0	1.85
CcW06	2021-06-09	0	1.84
CcW06	2021-06-09	0	1.89
CcW06	2021-06-09	0	1.88
CcW06	2021-06-09	0	1.88
CcW06	2021-06-09	0	1.89
CcW06	2021-06-09	0	1.89
CcW06	2021-06-09	0	1.89
CcW06	2021-06-09	0	1.87
CcW06	2021-06-09	0	1.9
CcW06	2021-06-09	0	1.86
CcW06	2021-06-09	0	2.2
CcW06	2021-06-09	0	1.54
CcW06	2021-06-09	0	1.86
CcW06	2021-06-09	1	1.85
CcW06	2021-06-09	1	1.83
CcW06	2021-06-09	1	1.87
CcW06	2021-06-09	1	1.87
CcW06	2021-06-09	1	1.89
CcW06	2021-06-09	1	1.88
CcW06	2021-06-09	1	1.87
CcW06	2021-06-09	1	1.87
CcW06	2021-06-09	1	1.87
CcW06	2021-06-09	1	1.87
CcW06	2021-06-09	1	1.88
CcW06	2021-06-09	1	1.87
CcW06	2021-06-09	1	1.85
CcW06	2021-06-09	1	1.89
CcW06	2021-06-09	1	1.89
CcW06	2021-06-09	1	1.86
CcW06	2021-06-09	1	1.89
CcW06	2021-06-09	1	1.87
CcW06	2021-06-09	1	1.87
CcW06	2021-06-09	1	1.88
CcW06	2021-06-09	1	1.87
CcW06	2021-06-09	1	1.87
CcW06	2021-06-09	1	1.9
CcW06	2021-06-09	1	1.88
CcW06	2021-06-09	1	1.93
CcW06	2021-06-09	1	1.89
CcW06	2021-06-09	1	1.88
CcW06	2021-06-09	1	1.95
CcW06	2021-06-09	1	1.9
CcW06	2021-06-09	1	1.92
CcW06	2021-06-09	1	1.88
CcW06	2021-06-09	1	1.88
CcW06	2021-06-09	2	1.88
CcW06	2021-06-09	2	1.92
CcW06	2021-06-09	2	1.91
CcW06	2021-06-09	2	1.89
CcW06	2021-06-09	2	1.9
CcW06	2021-06-09	2	1.9
CcW06	2021-06-09	2	1.9
CcW06	2021-06-09	2	1.89
CcW06	2021-06-09	2	1.88
CcW06	2021-06-09	2	1.91
CcW06	2021-06-09	2	1.9
CcW06	2021-06-09	2	1.91
CcW06	2021-06-09	2	1.92
CcW06	2021-06-09	2	1.92
CcW06	2021-06-09	2	1.91
CcW06	2021-06-09	2	1.94
CcW06	2021-06-09	2	1.91
CcW06	2021-06-09	2	1.91
CcW06	2021-06-09	2	1.89
CcW06	2021-06-09	2	1.88
CcW06	2021-06-09	2	1.89
CcW06	2021-06-09	2	1.88
CcW06	2021-06-09	2	1.88
CcW06	2021-06-09	2	1.89
CcW06	2021-06-09	2	1.87
CcW06	2021-06-09	2	1.93
CcW06	2021-06-09	2	1.88
CcW06	2021-06-09	2	1.9
CcW06	2021-06-09	2	1.93
CcW06	2021-06-09	2	1.92
CcW06	2021-06-09	2	1.93
CcW06	2021-06-09	2	1.93
CcW06	2021-06-09	3	1.93
CcW06	2021-06-09	3	1.93
CcW06	2021-06-09	3	1.94
CcW06	2021-06-09	3	1.94
CcW06	2021-06-09	3	1.92
CcW06	2021-06-09	3	1.93
CcW06	2021-06-09	3	1.9
CcW06	2021-06-09	3	1.9
CcW06	2021-06-09	3	1.89
CcW06	2021-06-09	3	1.91
CcW06	2021-06-09	3	1.9
CcW06	2021-06-09	3	1.92
CcW06	2021-06-09	3	1.93
CcW06	2021-06-09	3	1.92
CcW06	2021-06-09	3	1.93
CcW06	2021-06-09	3	1.94
CcW06	2021-06-09	3	1.95
CcW06	2021-06-09	3	1.93
CcW06	2021-06-09	3	1.94
CcW06	2021-06-09	3	1.92
CcW06	2021-06-09	3	1.94
CcW06	2021-06-09	3	1.9
CcW06	2021-06-09	3	1.93
CcW06	2021-06-09	3	1.9
CcW06	2021-06-09	3	1.9
CcW06	2021-06-09	3	1.91
CcW06	2021-06-09	3	1.93
CcW06	2021-06-09	3	1.93
CcW06	2021-06-09	3	1.95
CcW06	2021-06-09	3	1.97
CcW06	2021-06-09	3	1.96
CcW06	2021-06-09	4	1.93
CcW06	2021-06-09	4	1.95
CcW06	2021-06-09	4	1.98
CcW06	2021-06-09	4	1.97
CcW06	2021-06-09	4	1.97
CcW06	2021-06-09	4	2
CcW06	2021-06-09	4	1.97
CcW06	2021-06-09	4	1.96
CcW06	2021-06-09	4	1.95
CcW06	2021-06-09	4	1.95
CcW06	2021-06-09	4	1.95
CcW06	2021-06-09	4	1.93
CcW06	2021-06-09	4	1.97
CcW06	2021-06-09	4	1.97
CcW06	2021-06-09	4	1.96
CcW06	2021-06-09	4	1.97
CcW06	2021-06-09	4	1.95
CcW06	2021-06-09	4	1.96
CcW06	2021-06-09	4	1.95
CcW06	2021-06-09	4	1.98
CcW06	2021-06-09	4	2.05
CcW06	2021-06-09	4	2
CcW06	2021-06-09	4	2.06
CcW06	2021-06-09	4	2.03
CcW06	2021-06-09	4	2.07
CcW06	2021-06-09	4	2
CcW06	2021-06-09	4	2
CcW06	2021-06-09	4	2.01
CcW06	2021-06-09	4	2
CcW06	2021-06-09	4	2.05
CcW06	2021-06-09	5	2.02
CcW06	2021-06-09	5	2.18
CcW06	2021-06-09	5	2.11
CcW06	2021-06-09	5	2.09
CcW06	2021-06-09	5	2.12
CcW06	2021-06-09	5	2.1
CcW06	2021-06-09	5	2.17
CcW06	2021-06-09	5	2.02
CcW06	2021-06-09	5	2.07
CcW06	2021-06-09	5	2.15
CcW06	2021-06-09	5	2.04
CcW06	2021-06-09	5	2.1
CcW06	2021-06-09	5	2.08
CcW06	2021-06-09	5	2.09
CcW06	2021-06-09	5	4.25
CcW06	2021-06-09	5	2.22
CcW06	2021-06-09	5	2.09
CcW06	2021-06-09	5	2.21
CcW06	2021-06-09	5	2.14
CcW06	2021-06-09	5	2.16
CcW06	2021-06-09	5	2.22
CcW06	2021-06-09	5	2.14
CcW06	2021-06-09	5	2.3
CcW06	2021-06-09	5	2.12
CcW06	2021-06-09	5	2.25
CcW06	2021-06-09	5	2.22
CcW06	2021-06-09	5	2.2
CcW06	2021-06-09	6	2.16
CcW06	2021-06-09	6	2.17
CcW06	2021-06-09	6	2.37
CcW06	2021-06-09	6	2.07
CcW06	2021-06-09	6	2.36
CcW06	2021-06-09	6	2.06
CcW06	2021-06-09	6	2.23
CcW06	2021-06-09	6	2.05
CcW06	2021-06-09	6	2.28
CcW06	2021-06-09	6	2.14
CcW06	2021-06-09	6	2.56
CcW06	2021-06-09	6	1.98
CcW06	2021-06-09	6	2.3
CcW06	2021-06-09	6	2.15
CcW06	2021-06-09	6	2.22
CcW06	2021-06-09	6	2.24
CcW06	2021-06-09	6	2.23
CcW06	2021-06-09	6	2.19
CcW06	2021-06-09	6	2.24
CcW06	2021-06-09	6	2.36
CcW06	2021-06-09	6	1.99
CcW06	2021-06-09	6	2.28
CcW06	2021-06-09	6	2.33
CcW06	2021-06-09	6	2.1
CcW06	2021-06-09	6	2.21
CcW06	2021-06-09	6	2.14
CcW06	2021-06-09	6	2.47
CcW06	2021-06-09	7	2.35
CcW06	2021-06-09	7	2.53
CcW06	2021-06-09	7	2.32
CcW06	2021-06-09	7	2.31
CcW06	2021-06-09	7	2.27
CcW06	2021-06-09	7	2.29
CcW06	2021-06-09	7	2.33
CcW06	2021-06-09	7	2.26
CcW06	2021-06-09	7	2.11
CcW06	2021-06-09	7	3.91
CcW06	2021-06-09	7	2.76
CcW06	2021-06-09	7	2.37
CcW06	2021-06-09	7	2.24
CcW06	2021-06-09	7	2.41
CcW06	2021-06-09	7	2.05
CcW06	2021-06-09	7	2.52
CcW06	2021-06-09	7	2.2
CcW06	2021-06-09	7	2.35
CcW06	2021-06-09	7	2.16
CcW06	2021-06-09	7	2.56
CcW06	2021-06-09	7	2.38
CcW06	2021-06-09	7	2.41
CcW06	2021-06-09	7	2.37
CcW06	2021-06-09	7	2.31
CcW06	2021-06-09	7	2.26
CcW06	2021-06-09	8	2.48
CcW06	2021-06-09	8	2.3
CcW06	2021-06-09	8	2.86
CcW06	2021-06-09	8	1.87
CcW06	2021-06-09	8	2.65
CcW06	2021-06-09	8	2.11
CcW06	2021-06-09	8	2.38
CcW06	2021-06-09	8	5.12
CcW06	2021-06-09	8	2.43
CcW06	2021-06-09	8	2.29
CcW06	2021-06-09	8	2.49
CcW06	2021-06-09	8	2.42
CcW06	2021-06-09	8	2.5
CcW06	2021-06-09	8	2.32
CcW06	2021-06-09	8	2.36
CcW06	2021-06-09	8	4.08
CcW06	2021-06-09	8	3.7
CcW06	2021-06-09	8	3.68
CcW06	2021-06-09	8	2.54
CcW06	2021-06-09	8	2.4
CcW06	2021-06-09	8	2.41
CcW06	2021-06-09	8	2.23
CcW06	2021-06-09	9	2.29
CcW06	2021-06-09	9	4.05
CcW06	2021-06-09	9	3.87
CcW06	2021-06-09	9	4.14
CcW06	2021-06-09	9	4.25
CcW06	2021-06-09	9	2.76
CcW06	2021-06-09	9	4.82
CcW06	2021-06-09	9	4.17
CcW06	2021-06-09	9	3.53
CcW06	2021-06-09	9	3.86
CcW06	2021-06-09	9	4.57
CcW06	2021-06-09	9	3.87
CcW06	2021-06-09	9	2.72
CcW06	2021-06-09	9	2.64
CcW06	2021-06-09	9	2.47
CcW06	2021-06-09	9	4.96
CcW06	2021-06-09	9	2.9
CcW06	2021-06-09	10	2.48
CcW06	2021-06-09	10	4.05
CcW06	2021-06-09	10	4.21
CcW06	2021-06-09	10	4.25
CcW06	2021-06-09	10	3.6
CcW06	2021-06-09	10	2.85
CcW06	2021-06-09	10	2.43
CcW06	2021-06-09	10	2.69
CcW06	2021-06-09	10	2.28
CcW06	2021-06-09	10	2.5
CcW06	2021-06-09	10	4.37
CcW06	2021-06-09	10	4.18
CcW06	2021-06-09	10	4.14
CcW06	2021-06-09	10	3.78
CcW06	2021-06-09	10	2.49
CcW06	2021-06-09	10	2.5
CcW06	2021-06-09	10	4.89
CcW06	2021-06-09	11	4.18
CcW06	2021-06-09	11	2.86
CcW06	2021-06-09	11	3.58
CcW06	2021-06-09	11	5.37
CcW06	2021-06-09	11	3.25
CcW06	2021-06-09	11	2.18
CcW06	2021-06-09	11	2.55
CcW06	2021-06-09	11	2.46
CcW06	2021-06-09	11	2.54
CcW06	2021-06-09	11	4.63
CcW06	2021-06-09	11	4.57
CcW06	2021-06-09	11	4.15
CcW06	2021-06-09	11	3.91
CcW06	2021-06-09	11	4.41
CcW06	2021-06-09	11	3.76
CcW06	2021-06-09	11	4.86
CcW06	2021-06-09	12	3.69
CcW06	2021-06-09	12	3.21
CcW06	2021-06-09	12	2.49
CcW06	2021-06-09	12	2.37
CcW06	2021-06-09	12	4.66
CcW06	2021-06-09	12	4.56
CcW06	2021-06-09	12	4.4
CcW06	2021-06-09	12	3.51
CcW06	2021-06-09	12	4.04
CcW06	2021-06-09	12	4.23
CcW06	2021-06-09	12	3.46
CcW06	2021-06-09	12	4.74
CcW06	2021-06-09	12	4.64
CcW06	2021-06-09	12	4.15
CcW06	2021-06-09	12	4.24
CcW06	2021-06-09	12	3.36
CcW06	2021-06-09	13	2.68
CcW06	2021-06-09	13	2.64
CcW06	2021-06-09	13	5.1
CcW06	2021-06-09	13	4.66
CcW06	2021-06-09	13	4.21
CcW06	2021-06-09	13	4.38
CcW06	2021-06-09	13	4.38
CcW06	2021-06-09	13	4.19
CcW06	2021-06-09	13	2.5
CcW06	2021-06-09	13	5.42
CcW06	2021-06-09	13	4.75
CcW06	2021-06-09	13	4.67
CcW06	2021-06-09	13	6.18
CcW06	2021-06-09	13	3.96
CcW06	2021-06-09	14	3.92
CcW06	2021-06-09	14	2.79
CcW06	2021-06-09	14	4.3
CcW06	2021-06-09	14	4.21
CcW06	2021-06-09	14	4.81
CcW06	2021-06-09	14	4.46
CcW06	2021-06-09	14	4.08
CcW06	2021-06-09	14	4.01
CcW06	2021-06-09	14	3.61
CcW06	2021-06-09	14	2.69
CcW06	2021-06-09	14	2.29
CcW06	2021-06-09	14	2.56
CcW06	2021-06-09	14	2.58
CcW06	2021-06-09	14	2.41
CcW06	2021-06-09	14	4.4
CcW06	2021-06-09	14	3.99
CcW06	2021-06-09	14	2.72
CcW06	2021-06-09	15	2.41
CcW06	2021-06-09	15	2.56
CcW06	2021-06-09	15	2.59
CcW06	2021-06-09	15	2.31
CcW06	2021-06-09	15	2.72
CcW06	2021-06-09	15	1.89
CcW06	2021-06-09	15	3.51
CcW06	2021-06-09	15	2.81
CcW06	2021-06-09	15	2.42
CcW06	2021-06-09	15	2.65
CcW06	2021-06-09	15	2.21
CcW06	2021-06-09	15	3.36
CcW06	2021-06-09	15	2.74
CcW06	2021-06-09	15	1.99
CcW06	2021-06-09	15	3.81
CcW06	2021-06-09	15	2.48
CcW06	2021-06-09	15	2.47
CcW06	2021-06-09	15	2.24
CcW06	2021-06-09	15	3.21
CcW06	2021-06-09	15	1.92
CcW06	2021-06-09	15	2.38
CcW06	2021-06-09	15	2.28
CcW06	2021-06-09	15	2.46
CcW06	2021-06-09	15	2.26
CcW06	2021-06-09	16	1.58
CcW06	2021-06-09	16	0.76
CcW06	2021-06-09	16	2.21
CcW06	2021-06-09	16	2.79
CcW06	2021-06-09	16	1.95
CcW06	2021-06-09	16	2.34
CcW06	2021-06-09	16	2.27
CcW06	2021-06-09	16	2.5
CcW06	2021-06-09	16	1.47
CcW06	2021-06-09	16	3.27
CcW06	2021-06-09	16	1.94
CcW06	2021-06-09	16	2.15
CcW06	2021-06-09	16	2.22
CcW06	2021-06-09	16	0.87
CcW06	2021-06-09	16	1.39
CcW06	2021-06-09	16	2.21
CcW06	2021-06-09	16	2.09
CcW06	2021-06-09	16	2.19
CcW06	2021-06-09	16	2.15
CcW06	2021-06-09	16	2.2
CcW06	2021-06-09	16	2.23
CcW06	2021-06-09	16	2.03
CcW06	2021-06-09	16	2.1
CcW06	2021-06-09	16	2.07
CcW06	2021-06-09	16	3.17
CcW06	2021-06-09	16	1.47
CcW06	2021-06-09	16	1.4
CcW06	2021-06-09	16	2.21
CcW06	2021-06-09	16	2.03
CcW06	2021-06-09	17	2.56
CcW06	2021-06-09	17	1.54
CcW06	2021-06-09	17	1.02
CcW06	2021-06-09	17	0.86
CcW06	2021-06-09	17	2.64
CcW06	2021-06-09	17	1.55
CcW06	2021-06-09	17	1.99
CcW06	2021-06-09	17	1.98
CcW06	2021-06-09	17	1.95
CcW06	2021-06-09	17	1.96
CcW06	2021-06-09	17	1.92
CcW06	2021-06-09	17	1.89
CcW06	2021-06-09	17	1.9
CcW06	2021-06-09	17	1.91
CcW06	2021-06-09	17	1.89
CcW06	2021-06-09	17	1.87
CcW06	2021-06-09	17	2.31
CcW06	2021-06-09	17	0.96
CcW06	2021-06-09	17	2.3
CcW06	2021-06-09	17	1.88
CcW06	2021-06-09	17	1.84
CcW06	2021-06-09	17	1.83
CcW06	2021-06-09	17	1.84
CcW06	2021-06-09	17	1.83
CcW06	2021-06-09	17	1.82
CcW06	2021-06-09	17	1.81
CcW06	2021-06-09	17	1.84
CcW06	2021-06-09	17	1.83
CcW06	2021-06-09	17	1.83
CcW06	2021-06-09	17	1.78
CcW06	2021-06-09	17	1.84
CcW06	2021-06-09	17	1.82
CcW06	2021-06-09	17	1.82
CcW06	2021-06-09	18	1.79
CcW06	2021-06-09	18	1.83
CcW06	2021-06-09	18	1.83
CcW06	2021-06-09	18	1.82
CcW06	2021-06-09	18	1.8
CcW06	2021-06-09	18	1.8
CcW06	2021-06-09	18	1.8
CcW06	2021-06-09	18	1.83
CcW06	2021-06-09	18	1.8
CcW06	2021-06-09	18	1.8
CcW06	2021-06-09	18	1.8
CcW06	2021-06-09	18	1.79
CcW06	2021-06-09	18	1.78
CcW06	2021-06-09	18	1.77
CcW06	2021-06-09	18	1.75
CcW06	2021-06-09	18	1.78
CcW06	2021-06-09	18	1.79
CcW06	2021-06-09	18	1.77
CcW06	2021-06-09	18	1.76
CcW06	2021-06-09	18	1.76
CcW06	2021-06-09	18	1.79
CcW06	2021-06-09	18	1.77
CcW06	2021-06-09	18	1.77
CcW06	2021-06-09	18	1.76
CcW06	2021-06-09	18	1.76
CcW06	2021-06-09	18	1.78
CcW06	2021-06-09	18	1.83
CcW06	2021-06-09	18	1.79
CcW06	2021-06-09	18	1.77
CcW06	2021-06-09	18	1.81
CcW06	2021-06-09	18	1.79
CcW06	2021-06-09	18	1.77
CcW06	2021-06-09	18	1.76
CcW06	2021-06-09	19	1.76
CcW06	2021-06-09	19	1.76
CcW06	2021-06-09	19	1.79
CcW06	2021-06-09	19	1.79
CcW06	2021-06-09	19	1.78
CcW06	2021-06-09	19	1.74
CcW06	2021-06-09	19	1.76
CcW06	2021-06-09	19	1.77
CcW06	2021-06-09	19	1.76
CcW06	2021-06-09	19	1.79
CcW06	2021-06-09	19	1.8
CcW06	2021-06-09	19	1.77
CcW06	2021-06-09	19	1.75
CcW06	2021-06-09	19	1.77
CcW06	2021-06-09	19	1.76
CcW06	2021-06-09	19	1.78
CcW06	2021-06-09	19	1.75
CcW06	2021-06-09	19	1.74
CcW06	2021-06-09	19	1.75
CcW06	2021-06-09	19	1.78
CcW06	2021-06-09	19	1.77
CcW06	2021-06-09	19	1.75
CcW06	2021-06-09	19	1.75
CcW06	2021-06-09	19	1.74
CcW06	2021-06-09	19	1.79
CcW06	2021-06-09	19	1.79
CcW06	2021-06-09	19	1.77
CcW06	2021-06-09	19	1.77
CcW06	2021-06-09	19	1.76
CcW06	2021-06-09	19	1.81
CcW06	2021-06-09	19	1.8
CcW06	2021-06-09	19	1.79
CcW06	2021-06-09	19	1.76
CcW06	2021-06-09	19	1.76
CcW06	2021-06-09	20	1.76
CcW06	2021-06-09	20	1.77
CcW06	2021-06-09	20	1.76
CcW06	2021-06-09	20	1.79
CcW06	2021-06-09	20	1.77
CcW06	2021-06-09	20	1.83
CcW06	2021-06-09	20	1.83
CcW06	2021-06-09	20	1.8
CcW06	2021-06-09	20	1.77
CcW06	2021-06-09	20	1.77
CcW06	2021-06-09	20	1.81
CcW06	2021-06-09	20	1.79
CcW06	2021-06-09	20	1.78
CcW06	2021-06-09	20	1.76
CcW06	2021-06-09	20	1.78
CcW06	2021-06-09	20	1.79
CcW06	2021-06-09	20	1.78
CcW06	2021-06-09	20	1.8
CcW06	2021-06-09	20	1.81
CcW06	2021-06-09	20	1.84
CcW06	2021-06-09	20	1.81
CcW06	2021-06-09	20	1.8
CcW06	2021-06-09	20	1.78
CcW06	2021-06-09	20	1.81
CcW06	2021-06-09	20	1.81
CcW06	2021-06-09	20	1.8
CcW06	2021-06-09	20	1.86
CcW06	2021-06-09	20	1.78
CcW06	2021-06-09	20	1.81
CcW06	2021-06-09	20	1.8
CcW06	2021-06-09	20	1.8
CcW06	2021-06-09	20	1.86
CcW06	2021-06-09	20	1.86
CcW06	2021-06-09	20	1.82
CcW19	2023-04-30	-5	2.71
CcW19	2023-04-30	-5	1.935
CcW19	2023-04-30	-5	1.965
CcW19	2023-04-30	-5	1.98
CcW19	2023-04-30	-5	1.795
CcW19	2023-04-30	-5	1.395
CcW19	2023-04-30	-5	4.655
CcW19	2023-04-30	-5	1.72
CcW19	2023-04-30	-5	2.14
CcW19	2023-04-30	-5	1.935
CcW19	2023-04-30	-5	3.88
CcW19	2023-04-30	-5	1.945
CcW19	2023-04-30	-5	3.84
CcW19	2023-04-30	-5	1.215
CcW19	2023-04-30	-5	2.79
CcW19	2023-04-30	-5	1.91
CcW19	2023-04-30	-5	2.185
CcW19	2023-04-30	-5	1.655
CcW19	2023-04-30	-5	1.845
CcW19	2023-04-30	-5	3.685
CcW19	2023-04-30	-5	2.25
CcW19	2023-04-30	-5	1.935
CcW19	2023-04-30	-5	1.715
CcW19	2023-04-30	-5	2.13
CcW19	2023-04-30	-5	1.905
CcW19	2023-04-30	-5	1.89
CcW19	2023-04-30	-5	1.915
CcW19	2023-04-30	-4	1.92
CcW19	2023-04-30	-4	1.92
CcW19	2023-04-30	-4	1.99
CcW19	2023-04-30	-4	1.095
CcW19	2023-04-30	-4	1.4
CcW19	2023-04-30	-4	1.215
CcW19	2023-04-30	-4	2.02
CcW19	2023-04-30	-4	1.935
CcW19	2023-04-30	-4	1.865
CcW19	2023-04-30	-4	2.065
CcW19	2023-04-30	-4	1.945
CcW19	2023-04-30	-4	1.92
CcW19	2023-04-30	-4	1.91
CcW19	2023-04-30	-4	1.825
CcW19	2023-04-30	-4	2.655
CcW19	2023-04-30	-4	2.155
CcW19	2023-04-30	-4	2.985
CcW19	2023-04-30	-4	4.655
CcW19	2023-04-30	-4	1.14
CcW19	2023-04-30	-4	1.935
CcW19	2023-04-30	-4	1.825
CcW19	2023-04-30	-4	1.945
CcW19	2023-04-30	-4	2.345
CcW19	2023-04-30	-4	1.625
CcW19	2023-04-30	-4	1.945
CcW19	2023-04-30	-4	1.92
CcW19	2023-04-30	-4	1.945
CcW19	2023-04-30	-4	1.965
CcW19	2023-04-30	-4	1.88
CcW19	2023-04-30	-4	1.94
CcW19	2023-04-30	-3	2.83
CcW19	2023-04-30	-3	1.045
CcW19	2023-04-30	-3	2.045
CcW19	2023-04-30	-3	1.95
CcW19	2023-04-30	-3	1.93
CcW19	2023-04-30	-3	1.95
CcW19	2023-04-30	-3	1.61
CcW19	2023-04-30	-3	2.485
CcW19	2023-04-30	-3	3.6
CcW19	2023-04-30	-3	1.9
CcW19	2023-04-30	-3	1.92
CcW19	2023-04-30	-3	1.85
CcW19	2023-04-30	-3	1.945
CcW19	2023-04-30	-3	2.065
CcW19	2023-04-30	-3	1.96
CcW19	2023-04-30	-3	1.135
CcW19	2023-04-30	-3	1.315
CcW19	2023-04-30	-3	1.47
CcW19	2023-04-30	-3	1.94
CcW19	2023-04-30	-3	1.915
CcW19	2023-04-30	-3	1.975
CcW19	2023-04-30	-3	2.005
CcW19	2023-04-30	-3	1.9
CcW19	2023-04-30	-3	2.075
CcW19	2023-04-30	-3	3.13
CcW19	2023-04-30	-3	2.71
CcW19	2023-04-30	-3	1.935
CcW19	2023-04-30	-3	1.865
CcW19	2023-04-30	-3	2.075
CcW19	2023-04-30	-3	1.335
CcW19	2023-04-30	-2	2.52
CcW19	2023-04-30	-2	2
CcW19	2023-04-30	-2	2.195
CcW19	2023-04-30	-2	1.53
CcW19	2023-04-30	-2	3.935
CcW19	2023-04-30	-2	1.945
CcW19	2023-04-30	-2	1.985
CcW19	2023-04-30	-2	2
CcW19	2023-04-30	-2	1.97
CcW19	2023-04-30	-2	1.985
CcW19	2023-04-30	-2	2.305
CcW19	2023-04-30	-2	2.26
CcW19	2023-04-30	-2	1.235
CcW19	2023-04-30	-2	2.005
CcW19	2023-04-30	-2	1.92
CcW19	2023-04-30	-2	1.955
CcW19	2023-04-30	-2	1.98
CcW19	2023-04-30	-2	1.16
CcW19	2023-04-30	-2	3.345
CcW19	2023-04-30	-2	1.285
CcW19	2023-04-30	-2	2.04
CcW19	2023-04-30	-2	1.83
CcW19	2023-04-30	-2	2.06
CcW19	2023-04-30	-2	2.54
CcW19	2023-04-30	-2	2.79
CcW19	2023-04-30	-2	2.525
CcW19	2023-04-30	-2	3.855
CcW19	2023-04-30	-2	1.955
CcW19	2023-04-30	-1	1.955
CcW19	2023-04-30	-1	1.945
CcW19	2023-04-30	-1	1.97
CcW19	2023-04-30	-1	1.975
CcW19	2023-04-30	-1	1.95
CcW19	2023-04-30	-1	2.015
CcW19	2023-04-30	-1	1.94
CcW19	2023-04-30	-1	1.905
CcW19	2023-04-30	-1	1.925
CcW19	2023-04-30	-1	1.99
CcW19	2023-04-30	-1	2.01
CcW19	2023-04-30	-1	1.075
CcW19	2023-04-30	-1	2.9
CcW19	2023-04-30	-1	1.975
CcW19	2023-04-30	-1	1.865
CcW19	2023-04-30	-1	4.81
CcW19	2023-04-30	-1	3.02
CcW19	2023-04-30	-1	2.93
CcW19	2023-04-30	-1	1.055
CcW19	2023-04-30	-1	1.96
CcW19	2023-04-30	-1	1.86
CcW19	2023-04-30	-1	2.055
CcW19	2023-04-30	-1	1.855
CcW19	2023-04-30	-1	2.06
CcW19	2023-04-30	-1	1.935
CcW19	2023-04-30	-1	1.835
CcW19	2023-04-30	-1	1.795
CcW19	2023-04-30	-1	2.66
CcW19	2023-04-30	0	1.18
CcW19	2023-04-30	0	2.325
CcW19	2023-04-30	0	1.935
CcW19	2023-04-30	0	1.92
CcW19	2023-04-30	0	1.925
CcW19	2023-04-30	0	1.835
CcW19	2023-04-30	0	2.055
CcW19	2023-04-30	0	1.97
CcW19	2023-04-30	0	3.915
CcW19	2023-04-30	0	1.945
CcW19	2023-04-30	0	1.855
CcW19	2023-04-30	0	2.05
CcW19	2023-04-30	0	1.855
CcW19	2023-04-30	0	1.02
CcW19	2023-04-30	0	1.615
CcW19	2023-04-30	0	1.33
CcW19	2023-04-30	0	1.94
CcW19	2023-04-30	0	1.28
CcW19	2023-04-30	0	2.61
CcW19	2023-04-30	0	1.915
CcW19	2023-04-30	0	1.18
CcW19	2023-04-30	0	2.605
CcW19	2023-04-30	0	2.035
CcW19	2023-04-30	0	2.94
CcW19	2023-04-30	0	1.84
CcW19	2023-04-30	0	1.05
CcW19	2023-04-30	0	2.04
CcW19	2023-04-30	0	3.91
CcW19	2023-04-30	0	1.975
CcW19	2023-04-30	0	2.005
CcW19	2023-04-30	1	1.395
CcW19	2023-04-30	1	2.51
CcW19	2023-04-30	1	2.895
CcW19	2023-04-30	1	3.075
CcW19	2023-04-30	1	1.96
CcW19	2023-04-30	1	1.38
CcW19	2023-04-30	1	2.61
CcW19	2023-04-30	1	1.615
CcW19	2023-04-30	1	1.145
CcW19	2023-04-30	1	1.685
CcW19	2023-04-30	1	1.435
CcW19	2023-04-30	1	2.92
CcW19	2023-04-30	1	3.005
CcW19	2023-04-30	1	1.12
CcW19	2023-04-30	1	2.855
CcW19	2023-04-30	1	2.35
CcW19	2023-04-30	1	1.67
CcW19	2023-04-30	1	2.005
CcW19	2023-04-30	1	1.235
CcW19	2023-04-30	1	2.755
CcW19	2023-04-30	1	1.96
CcW19	2023-04-30	1	1.945
CcW19	2023-04-30	1	1.96
CcW19	2023-04-30	1	1.97
CcW19	2023-04-30	1	1.875
CcW19	2023-04-30	1	2.075
CcW19	2023-04-30	1	2.99
CcW19	2023-04-30	1	4.02
CcW19	2023-04-30	2	2.73
CcW19	2023-04-30	2	2.05
CcW19	2023-04-30	2	1.96
CcW19	2023-04-30	2	1.955
CcW19	2023-04-30	2	1.87
CcW19	2023-04-30	2	2.075
CcW19	2023-04-30	2	1.975
CcW19	2023-04-30	2	1.775
CcW19	2023-04-30	2	1.42
CcW19	2023-04-30	2	2.68
CcW19	2023-04-30	2	1.89
CcW19	2023-04-30	2	1.935
CcW19	2023-04-30	2	1.88
CcW19	2023-04-30	2	2.1
CcW19	2023-04-30	2	1.92
CcW19	2023-04-30	2	2.115
CcW19	2023-04-30	2	1.425
CcW19	2023-04-30	2	2.06
CcW19	2023-04-30	2	1.545
CcW19	2023-04-30	2	2.985
CcW19	2023-04-30	2	1.935
CcW19	2023-04-30	2	1.965
CcW19	2023-04-30	2	1.19
CcW19	2023-04-30	2	1.77
CcW19	2023-04-30	2	1
CcW19	2023-04-30	2	2.795
CcW19	2023-04-30	2	3.09
CcW19	2023-04-30	2	1.905
CcW19	2023-04-30	2	2.055
CcW19	2023-04-30	2	1.965
CcW19	2023-04-30	3	1.96
CcW19	2023-04-30	3	1.98
CcW19	2023-04-30	3	1.89
CcW19	2023-04-30	3	3.135
CcW19	2023-04-30	3	1.43
CcW19	2023-04-30	3	2.495
CcW19	2023-04-30	3	1.04
CcW19	2023-04-30	3	1.945
CcW19	2023-04-30	3	2.465
CcW19	2023-04-30	3	1.41
CcW19	2023-04-30	3	1.98
CcW19	2023-04-30	3	1.985
CcW19	2023-04-30	3	1.995
CcW19	2023-04-30	3	1.96
CcW19	2023-04-30	3	1.02
CcW19	2023-04-30	3	2.84
CcW19	2023-04-30	3	2.49
CcW19	2023-04-30	3	2.32
CcW19	2023-04-30	3	1.19
CcW19	2023-04-30	3	1.94
CcW19	2023-04-30	3	1.94
CcW19	2023-04-30	3	1.97
CcW19	2023-04-30	3	2.245
CcW19	2023-04-30	3	1.62
CcW19	2023-04-30	3	2.075
CcW19	2023-04-30	3	1.995
CcW19	2023-04-30	3	1.975
CcW19	2023-04-30	3	1.97
CcW19	2023-04-30	3	1.99
CcW19	2023-04-30	3	1.99
CcW19	2023-04-30	3	1.085
CcW19	2023-04-30	4	2.93
CcW19	2023-04-30	4	1.93
CcW19	2023-04-30	4	1.945
CcW19	2023-04-30	4	1.99
CcW19	2023-04-30	4	1.87
CcW19	2023-04-30	4	2.04
CcW19	2023-04-30	4	1.945
CcW19	2023-04-30	4	1.965
CcW19	2023-04-30	4	1.95
CcW19	2023-04-30	4	2.015
CcW19	2023-04-30	4	2.47
CcW19	2023-04-30	4	1.63
CcW19	2023-04-30	4	1.575
CcW19	2023-04-30	4	2.205
CcW19	2023-04-30	4	1.93
CcW19	2023-04-30	4	1.94
CcW19	2023-04-30	4	1.975
CcW19	2023-04-30	4	1.975
CcW19	2023-04-30	4	1.985
CcW19	2023-04-30	4	1.995
CcW19	2023-04-30	4	2.28
CcW19	2023-04-30	4	2.06
CcW19	2023-04-30	4	1.62
CcW19	2023-04-30	4	1.975
CcW19	2023-04-30	4	1.935
CcW19	2023-04-30	4	2.915
CcW19	2023-04-30	4	1.025
CcW19	2023-04-30	4	3.995
CcW19	2023-04-30	4	1.975
CcW19	2023-04-30	5	1.975
CcW19	2023-04-30	5	2
CcW19	2023-04-30	5	2
CcW19	2023-04-30	5	1.88
CcW19	2023-04-30	5	1.97
CcW19	2023-04-30	5	1.95
CcW19	2023-04-30	5	1.97
CcW19	2023-04-30	5	1.98
CcW19	2023-04-30	5	1.98
CcW19	2023-04-30	5	2
CcW19	2023-04-30	5	2.095
CcW19	2023-04-30	5	2.025
CcW19	2023-04-30	5	1.93
CcW19	2023-04-30	5	2.075
CcW19	2023-04-30	5	2.19
CcW19	2023-04-30	5	4.1
CcW19	2023-04-30	5	2.195
CcW19	2023-04-30	5	2.115
CcW19	2023-04-30	5	2.115
CcW19	2023-04-30	5	2.035
CcW19	2023-04-30	5	3.02
CcW19	2023-04-30	5	1.29
CcW19	2023-04-30	5	2.14
CcW19	2023-04-30	5	2.04
CcW19	2023-04-30	5	2.215
CcW19	2023-04-30	5	2.125
CcW19	2023-04-30	5	2.09
CcW19	2023-04-30	5	2.13
CcW19	2023-04-30	6	2.05
CcW19	2023-04-30	6	2.115
CcW19	2023-04-30	6	2.215
CcW19	2023-04-30	6	2.05
CcW19	2023-04-30	6	2.27
CcW19	2023-04-30	6	2.08
CcW19	2023-04-30	6	2.095
CcW19	2023-04-30	6	2.13
CcW19	2023-04-30	6	2.185
CcW19	2023-04-30	6	2.19
CcW19	2023-04-30	6	2.245
CcW19	2023-04-30	6	2.19
CcW19	2023-04-30	6	2.185
CcW19	2023-04-30	6	2.215
CcW19	2023-04-30	6	2.3
CcW19	2023-04-30	6	2.16
CcW19	2023-04-30	6	2.19
CcW19	2023-04-30	6	2.175
CcW19	2023-04-30	6	2.155
CcW19	2023-04-30	6	2.88
CcW19	2023-04-30	6	1.43
CcW19	2023-04-30	6	2.21
CcW19	2023-04-30	6	2.165
CcW19	2023-04-30	6	2.215
CcW19	2023-04-30	6	2.25
CcW19	2023-04-30	6	2.26
CcW19	2023-04-30	6	2.26
CcW19	2023-04-30	7	2.225
CcW19	2023-04-30	7	2.19
CcW19	2023-04-30	7	2.195
CcW19	2023-04-30	7	2.165
CcW19	2023-04-30	7	2.275
CcW19	2023-04-30	7	2.235
CcW19	2023-04-30	7	2.21
CcW19	2023-04-30	7	2.24
CcW19	2023-04-30	7	2.25
CcW19	2023-04-30	7	2.195
CcW19	2023-04-30	7	2.285
CcW19	2023-04-30	7	2.325
CcW19	2023-04-30	7	2.27
CcW19	2023-04-30	7	2.27
CcW19	2023-04-30	7	2.47
CcW19	2023-04-30	7	2.315
CcW19	2023-04-30	7	2.385
CcW19	2023-04-30	7	2.455
CcW19	2023-04-30	7	2.535
CcW19	2023-04-30	7	2.5
CcW19	2023-04-30	7	3.34
CcW19	2023-04-30	7	1.405
CcW19	2023-04-30	7	2.355
CcW19	2023-04-30	7	2.305
CcW19	2023-04-30	7	2.32
CcW19	2023-04-30	7	2.355
CcW19	2023-04-30	8	2.41
CcW19	2023-04-30	8	2.425
CcW19	2023-04-30	8	2.425
CcW19	2023-04-30	8	2.35
CcW19	2023-04-30	8	2.355
CcW19	2023-04-30	8	2.42
CcW19	2023-04-30	8	2.355
CcW19	2023-04-30	8	2.38
CcW19	2023-04-30	8	2.365
CcW19	2023-04-30	8	2.505
CcW19	2023-04-30	8	2.45
CcW19	2023-04-30	8	2.815
CcW19	2023-04-30	8	2.525
CcW19	2023-04-30	8	2.9
CcW19	2023-04-30	8	2.55
CcW19	2023-04-30	8	2.385
CcW19	2023-04-30	8	2.415
CcW19	2023-04-30	8	2.4
CcW19	2023-04-30	8	2.565
CcW19	2023-04-30	8	2.585
CcW19	2023-04-30	8	2.575
CcW19	2023-04-30	8	2.44
CcW19	2023-04-30	8	2.44
CcW19	2023-04-30	8	2.3
CcW19	2023-04-30	8	2.41
CcW19	2023-04-30	9	2.41
CcW19	2023-04-30	9	2.415
CcW19	2023-04-30	9	2.39
CcW19	2023-04-30	9	2.36
CcW19	2023-04-30	9	2.56
CcW19	2023-04-30	9	2.73
CcW19	2023-04-30	9	2.605
CcW19	2023-04-30	9	2.37
CcW19	2023-04-30	9	2.62
CcW19	2023-04-30	9	2.475
CcW19	2023-04-30	9	2.495
CcW19	2023-04-30	9	2.785
CcW19	2023-04-30	9	3.265
CcW19	2023-04-30	9	3.23
CcW19	2023-04-30	9	2.85
CcW19	2023-04-30	9	2.575
CcW19	2023-04-30	9	2.6
CcW19	2023-04-30	9	2.875
CcW19	2023-04-30	9	2.77
CcW19	2023-04-30	9	2.515
CcW19	2023-04-30	9	3.18
CcW19	2023-04-30	9	2.535
CcW19	2023-04-30	10	2.595
CcW19	2023-04-30	10	2.89
CcW19	2023-04-30	10	3
CcW19	2023-04-30	10	2.645
CcW19	2023-04-30	10	2.69
CcW19	2023-04-30	10	2.945
CcW19	2023-04-30	10	3.97
CcW19	2023-04-30	10	3.435
CcW19	2023-04-30	10	2.765
CcW19	2023-04-30	10	3.01
CcW19	2023-04-30	10	3.18
CcW19	2023-04-30	10	3.65
CcW19	2023-04-30	10	4.6
CcW19	2023-04-30	10	4.1
CcW19	2023-04-30	10	3.175
CcW19	2023-04-30	10	2.87
CcW19	2023-04-30	10	2.58
CcW19	2023-04-30	10	2.545
CcW19	2023-04-30	10	2.64
CcW19	2023-04-30	11	2.715
CcW19	2023-04-30	11	2.62
CcW19	2023-04-30	11	2.59
CcW19	2023-04-30	11	2.885
CcW19	2023-04-30	11	2.995
CcW19	2023-04-30	11	3.67
CcW19	2023-04-30	11	3.19
CcW19	2023-04-30	11	2.885
CcW19	2023-04-30	11	2.515
CcW19	2023-04-30	11	2.46
CcW19	2023-04-30	11	2.505
CcW19	2023-04-30	11	2.71
CcW19	2023-04-30	11	3.165
CcW19	2023-04-30	11	4.28
CcW19	2023-04-30	11	3.075
CcW19	2023-04-30	11	2.77
CcW19	2023-04-30	11	2.695
CcW19	2023-04-30	11	2.795
CcW19	2023-04-30	11	2.875
CcW19	2023-04-30	11	2.445
CcW19	2023-04-30	11	2.395
CcW19	2023-04-30	12	2.975
CcW19	2023-04-30	12	3.895
CcW19	2023-04-30	12	5.24
CcW19	2023-04-30	12	3.79
CcW19	2023-04-30	12	3.8
CcW19	2023-04-30	12	3.09
CcW19	2023-04-30	12	2.675
CcW19	2023-04-30	12	2.565
CcW19	2023-04-30	12	2.39
CcW19	2023-04-30	12	2.495
CcW19	2023-04-30	12	2.56
CcW19	2023-04-30	12	2.475
CcW19	2023-04-30	12	2.645
CcW19	2023-04-30	12	1.95
CcW19	2023-04-30	12	1.6
CcW19	2023-04-30	12	3.415
CcW19	2023-04-30	12	3.39
CcW19	2023-04-30	12	4.445
CcW19	2023-04-30	12	5.04
CcW19	2023-04-30	13	3.27
CcW19	2023-04-30	13	2.975
CcW19	2023-04-30	13	2.695
CcW19	2023-04-30	13	2.745
CcW19	2023-04-30	13	2.73
CcW19	2023-04-30	13	2.635
CcW19	2023-04-30	13	2.535
CcW19	2023-04-30	13	2.805
CcW19	2023-04-30	13	2.415
CcW19	2023-04-30	13	2.855
CcW19	2023-04-30	13	3.24
CcW19	2023-04-30	13	3.78
CcW19	2023-04-30	13	4.02
CcW19	2023-04-30	13	4.385
CcW19	2023-04-30	13	4.165
CcW19	2023-04-30	13	3.87
CcW19	2023-04-30	13	4.77
CcW19	2023-04-30	13	3.98
CcW19	2023-04-30	14	3.635
CcW19	2023-04-30	14	2.69
CcW19	2023-04-30	14	2.725
CcW19	2023-04-30	14	3.155
CcW19	2023-04-30	14	2.61
CcW19	2023-04-30	14	3.245
CcW19	2023-04-30	14	2.665
CcW19	2023-04-30	14	2.785
CcW19	2023-04-30	14	5.215
CcW19	2023-04-30	14	5.215
CcW19	2023-04-30	14	4.5
CcW19	2023-04-30	14	3.225
CcW19	2023-04-30	14	2.75
CcW19	2023-04-30	14	2.55
CcW19	2023-04-30	14	2.37
CcW19	2023-04-30	14	2.615
CcW19	2023-04-30	14	4.065
CcW19	2023-04-30	14	3.295
CcW19	2023-04-30	15	3.62
CcW19	2023-04-30	15	3.435
CcW19	2023-04-30	15	3.25
CcW19	2023-04-30	15	3.085
CcW19	2023-04-30	15	4.76
CcW19	2023-04-30	15	4.615
CcW19	2023-04-30	15	4.055
CcW19	2023-04-30	15	3.665
CcW19	2023-04-30	15	3.225
CcW19	2023-04-30	15	2.775
CcW19	2023-04-30	15	2.69
CcW19	2023-04-30	15	2.115
CcW19	2023-04-30	15	2.715
CcW19	2023-04-30	15	2.43
CcW19	2023-04-30	15	3.13
CcW19	2023-04-30	15	5.89
CcW19	2023-04-30	15	4.725
CcW19	2023-04-30	16	4.095
CcW19	2023-04-30	16	3.28
CcW19	2023-04-30	16	2.9
CcW19	2023-04-30	16	2.715
CcW19	2023-04-30	16	2.375
CcW19	2023-04-30	16	3.06
CcW19	2023-04-30	16	2.905
CcW19	2023-04-30	16	3.055
CcW19	2023-04-30	16	4.11
CcW19	2023-04-30	16	3.485
CcW19	2023-04-30	16	3.515
CcW19	2023-04-30	16	3.175
CcW19	2023-04-30	16	3.185
CcW19	2023-04-30	16	3.43
CcW19	2023-04-30	16	4.155
CcW19	2023-04-30	16	6.23
CcW19	2023-04-30	16	3.59
CcW19	2023-04-30	17	4.495
CcW19	2023-04-30	17	4.6
CcW19	2023-04-30	17	3.145
CcW19	2023-04-30	17	2.915
CcW19	2023-04-30	17	2.88
CcW19	2023-04-30	17	2.6
CcW19	2023-04-30	17	2.76
CcW19	2023-04-30	17	2.625
CcW19	2023-04-30	17	2.935
CcW19	2023-04-30	17	3.1
CcW19	2023-04-30	17	3.405
CcW19	2023-04-30	17	2.77
CcW19	2023-04-30	17	3.06
CcW19	2023-04-30	17	3.585
CcW19	2023-04-30	17	3.975
CcW19	2023-04-30	17	4.07
CcW19	2023-04-30	17	3.5
CcW19	2023-04-30	17	2.99
CcW19	2023-04-30	17	2.735
CcW19	2023-04-30	18	2.885
CcW19	2023-04-30	18	2.75
CcW19	2023-04-30	18	3.92
CcW19	2023-04-30	18	4.39
CcW19	2023-04-30	18	4.72
CcW19	2023-04-30	18	4.835
CcW19	2023-04-30	18	3.715
CcW19	2023-04-30	18	4.815
CcW19	2023-04-30	18	4.465
CcW19	2023-04-30	18	4.47
CcW19	2023-04-30	18	4.27
CcW19	2023-04-30	18	4.935
CcW19	2023-04-30	18	4.495
CcW19	2023-04-30	18	5.175
CcW19	2023-04-30	19	5.025
CcW19	2023-04-30	19	4.045
CcW19	2023-04-30	19	2.045
CcW19	2023-04-30	19	1.57
CcW19	2023-04-30	19	3.255
CcW19	2023-04-30	19	1.54
CcW19	2023-04-30	19	1.675
CcW19	2023-04-30	19	3.785
CcW19	2023-04-30	19	3.865
CcW19	2023-04-30	19	4.605
CcW19	2023-04-30	19	4.59
CcW19	2023-04-30	19	5.275
[truncated: 2,697 more rows]
